# Supplementary material for: Comparative Transcriptome Analysis Reveals Candidate Genes and Pathways for Potential Branch Growth in Elm (Ulmus pumila) Cultivars
Source: Biology (Basel). 2022 May 6;11(5):711. doi: 10.3390/biology11050711 (PMC9139171; doi:10.3390/biology11050711)
Supplement: Supplementary file 1 [file biology-11-00711-s001.zip]

Archive with 8 entries (6 files):
- biology-1691440-supplementary/
- biology-1691440-supplementary/Supplementary Files/
- biology-1691440-supplementary/Supplementary Files/biology-1691440-Supplementary.pdf
- biology-1691440-supplementary/Supplementary Files/Table S1.xlsx
- biology-1691440-supplementary/Supplementary Files/Table S2.xlsx
- biology-1691440-supplementary/Supplementary Files/Table S3.xlsx
- biology-1691440-supplementary/Supplementary Files/Table S4.xlsx
- biology-1691440-supplementary/Supplementary Files/~$Table S1.xlsx
