# Supplementary material for: Comparative Transcriptome Analysis Reveals Candidate Genes and Pathways for Potential Branch Growth in Elm (Ulmus pumila) Cultivars
Source: Biology (Basel). 2022 May 6;11(5):711. doi: 10.3390/biology11050711 (PMC9139171; doi:10.3390/biology11050711)
Supplement: Supplementary file 1 [file biology-11-00711-s001.zip › biology-1691440-supplementary/Supplementary Files/Table S1.xlsx]

## Sheet: Fast1 vs Slow1
Up	Down
Cluster-14363.16962	Cluster-14363.27902
Cluster-14363.18195	Cluster-14363.32265
Cluster-14363.25444	Cluster-14363.23404
Cluster-14363.23391	Cluster-14363.18592
Cluster-14363.16954	Cluster-14363.8435
Cluster-14363.23882	Cluster-14363.3468
Cluster-14363.17552	Cluster-14363.1474
Cluster-14363.9902	Cluster-14363.21291
Cluster-14363.19036	Cluster-14363.14960
Cluster-14363.17515	Cluster-14363.31640
Cluster-14363.27529	Cluster-14363.33388
Cluster-14363.19024	Cluster-14363.20968
Cluster-14363.18746	Cluster-14363.25044
Cluster-14363.20150	Cluster-14363.31223
Cluster-14363.26737	Cluster-14363.35613
Cluster-14363.23548	Cluster-14363.12101
Cluster-14363.14091	Cluster-14363.33784
Cluster-14363.21266	Cluster-14363.34355
Cluster-14363.10025	Cluster-14363.23399
Cluster-14363.23546	Cluster-14363.23884
Cluster-14363.12655	Cluster-14363.5462
Cluster-14363.19475	Cluster-14363.5743
Cluster-14363.11028	Cluster-14363.8321
Cluster-14363.27578	Cluster-14363.2986
Cluster-14363.23881	Cluster-14363.34419
Cluster-14363.28007	Cluster-14363.2594
Cluster-14363.14790	Cluster-14363.28132
Cluster-14363.12522	Cluster-14363.22952
Cluster-14363.19535	Cluster-14363.2595
Cluster-14363.28029	Cluster-14363.12680
Cluster-14363.7389	Cluster-14363.23169
Cluster-14363.23143	Cluster-14363.33893
Cluster-14363.18706	Cluster-14363.32926
Cluster-14363.20858	Cluster-14363.33940
Cluster-14363.17410	Cluster-14363.31000
Cluster-14363.28776	Cluster-14363.21289
Cluster-14363.18795	Cluster-14363.26814
Cluster-14363.17023	Cluster-14363.19711
Cluster-14363.19028	Cluster-14363.15964
Cluster-14363.28515	Cluster-14363.8476
Cluster-14363.31407	Cluster-14363.11653
Cluster-14363.15125	Cluster-14363.3651
Cluster-14363.23619	Cluster-14363.19630
Cluster-14363.5094	Cluster-14363.26517
Cluster-14363.16648	Cluster-14363.31231
Cluster-14363.8769	Cluster-14363.4673
Cluster-14363.19733	Cluster-14363.30225
Cluster-14363.12202	Cluster-14363.20349
Cluster-14363.15723	Cluster-14363.1043
Cluster-14363.24331	Cluster-14363.14786
Cluster-14363.28853	Cluster-14363.26792
Cluster-14363.25236	Cluster-14363.2021
Cluster-14363.18071	Cluster-14363.12866
Cluster-14363.19969	Cluster-14363.3055
Cluster-14363.16016	Cluster-14363.11527
Cluster-14363.19284	Cluster-14363.5680
Cluster-14363.25537	Cluster-14363.20983
Cluster-14363.25224	Cluster-14363.11553
Cluster-14363.22998	Cluster-14363.12681
Cluster-14363.19559	Cluster-14363.26555
Cluster-14363.15829	Cluster-14363.27569
Cluster-14363.18069	Cluster-14363.2446
Cluster-14363.18373	Cluster-14363.25734
Cluster-14363.6800	Cluster-14363.2851
Cluster-14363.30749	Cluster-14363.5427
Cluster-14363.15296	Cluster-14363.26080
Cluster-14363.9318	Cluster-14363.7828
Cluster-14363.9492	Cluster-14363.14672
Cluster-14363.18537	Cluster-14363.4092
Cluster-14363.25890	Cluster-14363.29067
Cluster-14363.13947	Cluster-14363.10738
Cluster-14363.27060	Cluster-14363.15963
Cluster-14363.14744	Cluster-14363.27563
Cluster-14363.18562	Cluster-14363.15109
Cluster-14363.23860	Cluster-14363.33512
Cluster-14363.9493	Cluster-14363.25715
Cluster-14363.18498	Cluster-14363.16356
Cluster-14363.31866	Cluster-14363.27920
Cluster-14363.15763	Cluster-14363.18202
Cluster-14363.35786	Cluster-14363.2602
Cluster-14363.28212	Cluster-14363.5227
Cluster-14363.26992	Cluster-14363.33701
Cluster-14363.18511	Cluster-14363.11908
Cluster-14363.18389	Cluster-14363.12678
Cluster-14363.29680	Cluster-14363.20954
Cluster-14363.25205	Cluster-14363.33400
Cluster-14363.19851	Cluster-14363.12328
Cluster-14363.8731	Cluster-14363.2464
Cluster-14363.19515	Cluster-14363.28752
Cluster-14363.10694	Cluster-14363.13990
Cluster-14363.19147	Cluster-14363.33728
Cluster-14363.15238	Cluster-14363.5167
Cluster-14363.23093	Cluster-14363.33592
Cluster-14363.18162	Cluster-14363.3080
Cluster-19011.0	Cluster-14363.16384
Cluster-14363.18854	Cluster-14363.26472
Cluster-14363.16123	Cluster-14363.4202
Cluster-14363.20599	Cluster-14363.942
Cluster-14363.6525	Cluster-14363.20276
Cluster-14363.12007	Cluster-14363.24503
Cluster-14363.18830	Cluster-14363.20181
Cluster-14363.19037	Cluster-14363.12356
Cluster-14363.12770	Cluster-14363.24505
Cluster-14363.3568	Cluster-14363.19418
Cluster-14363.16295	Cluster-14363.1927
Cluster-14363.12806	Cluster-14363.33762
Cluster-14363.21563	Cluster-14363.28746
Cluster-17289.0	Cluster-14363.22767
Cluster-14363.18991	Cluster-14363.27997
Cluster-14363.8874	Cluster-14363.15042
Cluster-14363.9923	Cluster-14363.34014
Cluster-14363.18813	Cluster-14363.19643
Cluster-14363.26088	Cluster-14363.32778
Cluster-14363.11647	Cluster-14363.32927
Cluster-14363.11537	Cluster-14363.31531
Cluster-14363.20088	Cluster-14363.13127
Cluster-14363.12998	Cluster-14363.19655
Cluster-14363.23158	Cluster-14363.30757
Cluster-14363.13115	Cluster-14363.9505
Cluster-14363.11578	Cluster-14363.27612
Cluster-14363.15919	Cluster-14363.26889
Cluster-14363.6739	Cluster-14363.23223
Cluster-14363.19164	Cluster-14363.33751
Cluster-14363.16961	Cluster-14363.31574
Cluster-14363.19454	Cluster-14363.25042
Cluster-14363.18850	Cluster-14363.28530
Cluster-14363.16267	Cluster-14363.17608
Cluster-14363.26302	Cluster-14363.11357
Cluster-14363.19410	Cluster-14363.18571
Cluster-14363.18568	Cluster-14363.13574
Cluster-14363.15856	Cluster-14363.3276
Cluster-14363.13132	Cluster-14363.15504
Cluster-14363.12172	Cluster-14363.17582
Cluster-14363.16512	Cluster-14363.26795
Cluster-14363.20398	Cluster-14363.20759
Cluster-14363.10610	Cluster-14363.25822
Cluster-14363.16737	Cluster-14363.13205
Cluster-14363.10896	Cluster-14363.1707
Cluster-14363.23485	Cluster-14363.10730
Cluster-14363.15225	Cluster-14363.7319
Cluster-14363.15081	Cluster-14363.32924
Cluster-14363.17499	Cluster-14363.9244
Cluster-14363.6871	Cluster-19637.0
Cluster-14363.21438	Cluster-14363.29881
Cluster-14363.17999	Cluster-14363.29086
Cluster-14363.18073	Cluster-14363.23168
Cluster-14363.17102	Cluster-14363.4141
Cluster-14363.17226	Cluster-14363.25493
Cluster-14363.24737	Cluster-14363.25931
Cluster-14363.19265	Cluster-14363.21446
Cluster-14363.25477	Cluster-14363.24967
Cluster-14363.12357	Cluster-14363.26617
Cluster-14363.12745	Cluster-14363.32443
Cluster-14363.22326	Cluster-14363.29084
Cluster-14363.22142	Cluster-14363.26558
Cluster-14363.17162	Cluster-14363.33382
Cluster-14363.14976	Cluster-14363.19527
Cluster-14363.16391	Cluster-14363.34997
Cluster-14363.14745	Cluster-14363.6359
Cluster-14363.26945	Cluster-14363.13046
Cluster-14363.20027	Cluster-14363.6782
Cluster-14363.8415	Cluster-14363.15960
Cluster-14363.11479	Cluster-14363.2449
Cluster-14363.18342	Cluster-14363.18394
Cluster-14363.11723	Cluster-19706.0
Cluster-14363.18817	Cluster-14363.15449
Cluster-14363.22236	Cluster-19242.1
Cluster-14363.16641	Cluster-14363.7408
Cluster-14363.8376	Cluster-14363.22141
Cluster-14363.13550	Cluster-14363.30568
Cluster-21133.0	Cluster-14363.14514
Cluster-14363.16524	Cluster-14363.12369
Cluster-14363.18750	Cluster-14363.3604
Cluster-14363.26277	Cluster-14363.19297
Cluster-14363.19471	Cluster-14363.15075
Cluster-14363.7743	Cluster-14363.28718
Cluster-14363.17579	Cluster-14363.34976
Cluster-14363.14512	Cluster-14363.34068
Cluster-14363.23094	Cluster-14363.3172
Cluster-14363.16847	Cluster-14363.8643
Cluster-14363.18998	Cluster-13489.0
Cluster-14363.11473	Cluster-14363.27369
Cluster-14363.30024	Cluster-14363.7644
Cluster-14363.12976	Cluster-14363.33822
Cluster-14363.28456	Cluster-14363.9958
Cluster-14363.17161	Cluster-14363.16277
Cluster-21229.0	Cluster-14363.32074
Cluster-14363.12837	Cluster-14363.27565
Cluster-14363.33314	Cluster-14363.25845
Cluster-14363.14096	Cluster-14363.23578
Cluster-14363.18816	Cluster-14363.3466
Cluster-14363.6576	Cluster-14363.377
Cluster-14363.27644	Cluster-14363.21182
Cluster-14363.21417	Cluster-14363.16989
Cluster-14363.19426	Cluster-14363.31225
Cluster-14363.20463	Cluster-14363.34111
Cluster-14363.10877	Cluster-14363.31732
Cluster-14363.25605	Cluster-14363.22780
Cluster-14363.19412	Cluster-5149.0
Cluster-14363.6987	Cluster-14363.6070
Cluster-14363.31847	Cluster-14363.12506
Cluster-14363.17155	Cluster-14363.1669
Cluster-14363.9932	Cluster-14363.23308
Cluster-14363.23353	Cluster-14363.6043
Cluster-14363.27911	Cluster-14363.14014
Cluster-14363.20605	Cluster-14363.25185
Cluster-14363.15148	Cluster-14363.3129
Cluster-14363.16271	Cluster-14363.21154
Cluster-14363.18713	Cluster-14363.5310
Cluster-14363.21730	Cluster-14363.6465
Cluster-14363.22444	Cluster-14363.1513
Cluster-14363.25117	Cluster-14363.18748
Cluster-14363.26629	Cluster-14363.23026
Cluster-14363.15825	Cluster-14363.13919
Cluster-14363.25795	Cluster-14363.23987
Cluster-14363.27948	Cluster-14363.12064
Cluster-14363.18578	Cluster-14363.15123
Cluster-14363.5224	Cluster-14363.30142
Cluster-14363.20602	Cluster-14363.3049
Cluster-14363.21237	Cluster-14363.24502
Cluster-14363.10492	Cluster-14363.9343
Cluster-14363.16654	Cluster-14363.26003
Cluster-14363.18560	Cluster-14363.20814
Cluster-14363.15509	Cluster-14363.21911
Cluster-14363.4118	Cluster-14363.34613
Cluster-14363.11275	Cluster-9291.1
Cluster-14363.27520	Cluster-13561.0
Cluster-14363.5471	Cluster-14363.14151
Cluster-14363.19550	Cluster-14363.7868
Cluster-14363.11041	Cluster-14363.9236
Cluster-14363.18761	Cluster-14363.4176
Cluster-14363.27831	Cluster-14363.28905
Cluster-14363.17320	Cluster-14363.10455
Cluster-14363.9984	Cluster-14363.31039
Cluster-14363.19558	Cluster-14363.3532
Cluster-14363.12371	Cluster-14363.23394
Cluster-14363.11109	Cluster-14363.28339
Cluster-14363.15618	Cluster-14363.20992
Cluster-14363.22164	Cluster-14363.28965
Cluster-14363.15358	Cluster-14363.5628
Cluster-14363.10382	Cluster-14363.15314
Cluster-14363.15350	Cluster-14363.19461
Cluster-14363.18166	Cluster-14363.1547
Cluster-14363.15679	Cluster-14363.35390
Cluster-14363.7700	Cluster-14363.31553
Cluster-14363.13842	Cluster-14363.25045
Cluster-14363.7837	Cluster-14363.33797
Cluster-14363.17114	Cluster-14363.12679
Cluster-14363.18903	Cluster-14363.20945
Cluster-14363.14139	Cluster-14363.12996
Cluster-14363.15675	Cluster-14363.12475
Cluster-14363.18565	Cluster-14363.23307
Cluster-14363.15229	Cluster-14363.30210
Cluster-14363.17089	Cluster-14363.34067
Cluster-14363.5626	Cluster-14363.4653
Cluster-14363.18619	Cluster-14363.34455
Cluster-14363.12929	Cluster-14363.15308
Cluster-14363.24963	Cluster-14363.2481
Cluster-14363.15692	Cluster-19209.0
Cluster-14266.0	Cluster-14363.19422
Cluster-14363.22407	Cluster-14363.31001
Cluster-14363.20484	Cluster-14363.2591
Cluster-14363.14977	Cluster-14363.12618
Cluster-14363.13074	Cluster-14363.20232
Cluster-14363.15500	Cluster-14363.31069
Cluster-14363.21628	Cluster-14363.30758
Cluster-14363.7787	Cluster-14363.33487
Cluster-14363.16538	Cluster-14363.5737
Cluster-14363.21142	Cluster-14363.4847
Cluster-14363.19618	Cluster-14363.1594
Cluster-14363.15788	Cluster-14363.13254
Cluster-14363.16157	Cluster-14363.21940
Cluster-14363.6142	Cluster-14363.28976
Cluster-14363.13934	Cluster-14363.30079
Cluster-14363.11304	Cluster-14363.1903
Cluster-14363.17330	Cluster-14363.7798
Cluster-14363.13224	Cluster-14363.9077
Cluster-14363.12288	Cluster-14363.26257
Cluster-14363.18941	Cluster-14363.23419
Cluster-14363.15597	Cluster-14363.25046
Cluster-14363.24736	Cluster-14363.29124
Cluster-14363.9946	Cluster-14363.10183
Cluster-14363.10169	Cluster-14363.11812
Cluster-14363.13070	Cluster-14363.3609
Cluster-14363.22565	Cluster-14363.26516
Cluster-14363.18841	Cluster-14363.2952
Cluster-14363.17092	Cluster-14363.500
Cluster-14363.8532	Cluster-14363.13403
Cluster-14363.14085	Cluster-4588.0
Cluster-14363.29780	Cluster-14363.22084
Cluster-14363.29406	Cluster-14363.11662
Cluster-14363.11117	Cluster-14363.13018
Cluster-14363.7770	Cluster-14363.33619
Cluster-14363.15403	Cluster-14363.19389
Cluster-14363.17189	Cluster-14363.1827
Cluster-14363.10067	Cluster-14363.16868
Cluster-14363.23878	Cluster-14363.17714
Cluster-14363.9391	Cluster-14363.24885
Cluster-14363.15240	Cluster-14363.16568
Cluster-14363.14084	Cluster-14363.19991
Cluster-14363.14026	Cluster-14363.19205
Cluster-14363.17084	Cluster-14981.0
Cluster-14363.20082	Cluster-14363.10496
Cluster-14363.33105	Cluster-14363.23647
Cluster-14363.14914	Cluster-14363.23648
Cluster-14363.20880	Cluster-14363.18836
Cluster-14363.17186	Cluster-14363.3214
Cluster-14363.9456	Cluster-17568.0
Cluster-14363.12301	Cluster-14363.11828
Cluster-14363.4226	Cluster-20638.0
Cluster-14363.28289	Cluster-14363.33210
Cluster-14363.15300	Cluster-14363.11789
Cluster-14363.16031	Cluster-14363.31220
Cluster-14363.11265	Cluster-14363.15156
Cluster-14363.18433	Cluster-14363.11652
Cluster-14363.12917	Cluster-14363.33616
Cluster-14363.18945	Cluster-5145.0
Cluster-14363.27234	Cluster-14363.8863
Cluster-14363.18142	Cluster-14363.24278
Cluster-14363.18752	Cluster-14363.6849
Cluster-14363.19626	Cluster-14363.18837
Cluster-14363.13646	Cluster-14363.5143
Cluster-14363.20864	Cluster-14363.5541
Cluster-14363.20311	Cluster-14363.32637
Cluster-14363.15194	Cluster-14363.35851
Cluster-14363.18458	Cluster-14363.21400
Cluster-14363.23213	Cluster-14363.16344
Cluster-14363.19420	Cluster-14363.1595
Cluster-14363.10013	Cluster-14363.3608
Cluster-14363.10652	Cluster-14363.3381
Cluster-14363.19167	Cluster-14363.30842
Cluster-14363.26502	Cluster-14363.22709
Cluster-14363.34024	Cluster-14363.6718
Cluster-14363.19013	Cluster-14363.17236
Cluster-14363.21763	Cluster-14363.31614
Cluster-14363.18366	Cluster-14363.19455
Cluster-14363.18445	Cluster-14363.9056
Cluster-14363.11585	Cluster-14363.7362
Cluster-14363.11859	Cluster-14363.15848
Cluster-14363.18049	Cluster-14363.18770
Cluster-14363.22982	Cluster-14363.17822
Cluster-19442.0	Cluster-14363.32631
Cluster-14363.25005	Cluster-14363.34007
Cluster-14363.23789	Cluster-14363.30497
Cluster-14363.10933	Cluster-14363.13948
Cluster-17784.0	Cluster-14363.9753
Cluster-14363.11097	Cluster-14363.2469
Cluster-14363.18561	Cluster-14363.16779
Cluster-14363.10749	Cluster-14363.5747
Cluster-14363.9966	Cluster-14363.22537
Cluster-14363.17465	Cluster-14363.3081
Cluster-14363.23400	Cluster-14363.27737
Cluster-14363.19868	Cluster-14363.21746
Cluster-14363.15636	Cluster-14363.34012
Cluster-14363.8812	Cluster-14363.31733
Cluster-14363.10129	Cluster-14363.2982
Cluster-15341.0	Cluster-14363.16427
Cluster-14363.9992	Cluster-14363.3148
Cluster-14363.12129	Cluster-14363.12428
Cluster-14363.32439	Cluster-14363.21639
Cluster-14363.18849	Cluster-14363.1527
Cluster-14363.26208	Cluster-14363.956
Cluster-14363.24067	Cluster-12389.0
Cluster-14363.15263	Cluster-14363.31109
Cluster-14363.30092	Cluster-14363.2273
Cluster-14363.22235	Cluster-14363.31139
Cluster-14363.23397	Cluster-14363.30270
Cluster-14363.19334	Cluster-14363.7634
Cluster-14363.19846	Cluster-14363.7381
Cluster-14363.17967	Cluster-14363.3005
Cluster-14363.17241	Cluster-14363.19242
Cluster-14363.31309	Cluster-14363.2788
Cluster-14363.30863	Cluster-14363.3156
Cluster-14363.27385	Cluster-14363.22443
Cluster-14363.18786	Cluster-14428.0
Cluster-14363.14896	Cluster-14363.5276
Cluster-14363.24615	Cluster-14363.19331
Cluster-14363.9513	Cluster-14363.33445
Cluster-16524.0	Cluster-2662.0
Cluster-14363.8785	Cluster-14363.20809
Cluster-14363.16278	Cluster-14363.34916
Cluster-14363.13165	Cluster-14363.23276
Cluster-14363.30049	Cluster-14363.6091
Cluster-14363.23375	Cluster-14363.25173
Cluster-14363.26715	Cluster-14363.18831
Cluster-14363.22392	Cluster-14363.27370
Cluster-14363.19238	Cluster-14363.21743
Cluster-14363.21146	Cluster-14363.16422
Cluster-14363.23817	Cluster-14363.17020
Cluster-14363.24892	Cluster-14363.27624
Cluster-14363.21611	Cluster-14363.27022
Cluster-14363.22067	Cluster-14363.17997
Cluster-14363.21650	Cluster-14363.28823
Cluster-14363.33053	Cluster-14363.31682
Cluster-14363.19191	Cluster-14363.16991
Cluster-14363.20338	Cluster-14363.16491
Cluster-14363.25756	Cluster-14363.7046
Cluster-14363.7282	Cluster-14363.20813
Cluster-14363.20091	Cluster-14363.20571
Cluster-14363.27276	Cluster-14363.7768
Cluster-14363.3777	Cluster-14363.33312
Cluster-14363.14397	Cluster-14363.20095
Cluster-14363.21059	Cluster-14363.31478
Cluster-14363.13591	Cluster-14363.24100
Cluster-14363.18827	Cluster-14363.9106
Cluster-14363.9439	Cluster-14363.4289
Cluster-14363.16742	Cluster-14363.21956
Cluster-14363.18556	Cluster-14363.19989
Cluster-14363.15827	Cluster-14363.33667
Cluster-14363.24513	Cluster-14363.13459
Cluster-14363.10388	Cluster-14363.3595
Cluster-14363.25776	Cluster-14363.23991
Cluster-14363.7810	Cluster-14363.17874
Cluster-14363.20312	Cluster-14363.21313
Cluster-14363.18451	Cluster-14363.21778
Cluster-14363.3315	Cluster-14363.27827
Cluster-14363.15944	Cluster-14363.7556
Cluster-14363.14469	Cluster-14363.24489
Cluster-14363.25035	Cluster-14363.29263
Cluster-14363.7547	Cluster-14363.15016
Cluster-14363.18892	Cluster-14363.20118
Cluster-14363.18896	Cluster-14363.2663
Cluster-14363.12959	Cluster-14363.1387
Cluster-14363.18853	Cluster-14363.22499
Cluster-14363.20636	Cluster-2265.0
Cluster-14363.30021	Cluster-4351.0
Cluster-14363.11899	Cluster-14363.15418
Cluster-14363.12450	Cluster-14363.24008
Cluster-14363.22066	Cluster-14363.16109
Cluster-14363.18421	Cluster-14363.34778
Cluster-14363.20021	Cluster-14363.11791
Cluster-14363.19228	Cluster-14363.22445
Cluster-14363.14254	Cluster-14363.8396
Cluster-14363.33376	Cluster-14363.34780
Cluster-14363.26065	Cluster-14363.11320
Cluster-14363.27899	Cluster-14363.24861
Cluster-14363.360	Cluster-14363.17268
Cluster-14363.28228	Cluster-14363.19537
Cluster-14363.6326	Cluster-14363.31104
Cluster-14363.28034	Cluster-14363.14536
Cluster-14363.17462	Cluster-14363.31230
Cluster-14363.14739	Cluster-4688.0
Cluster-14363.28176	Cluster-14363.16015
Cluster-14363.20748	Cluster-14363.1291
Cluster-13282.0	Cluster-14363.21022
Cluster-14363.10068	Cluster-14363.11364
Cluster-14363.35703	Cluster-14363.3843
Cluster-14363.18852	Cluster-1271.0
Cluster-14363.18497	Cluster-14363.14633
Cluster-14363.21221	Cluster-14363.23029
Cluster-14363.6050	Cluster-14363.27965
Cluster-14363.15733	Cluster-14363.32073
Cluster-14363.27610	Cluster-14363.5864
Cluster-14363.20284	Cluster-14363.28868
Cluster-14363.5364	Cluster-17943.0
Cluster-14363.23270	Cluster-14363.16133
Cluster-14363.22269	Cluster-14363.31882
Cluster-14363.6726	Cluster-14363.33358
Cluster-14363.24179	Cluster-14363.16488
Cluster-17999.0	Cluster-14363.2809
Cluster-14363.25842	Cluster-14363.4980
Cluster-14363.25775	Cluster-14363.9762
Cluster-20472.0	Cluster-14363.30971
Cluster-14363.12861	Cluster-14363.28532
Cluster-14363.9740	Cluster-14363.8618
Cluster-14363.13293	Cluster-14363.34959
Cluster-14363.24508	Cluster-14363.4472
Cluster-14363.18582	Cluster-20388.0
Cluster-14363.16897	Cluster-14363.10286
Cluster-18257.0	Cluster-14363.4037
Cluster-14363.17418	Cluster-14363.5084
Cluster-14363.29684	Cluster-14363.19942
Cluster-14363.10359	Cluster-14363.15808
Cluster-14363.10502	Cluster-14363.13553
Cluster-14363.13997	Cluster-14363.14468
Cluster-14363.17036	Cluster-14363.986
Cluster-20914.0	Cluster-14363.26895
Cluster-14363.16835	Cluster-14363.21515
Cluster-14363.18606	Cluster-14363.32576
Cluster-14363.18815	Cluster-14363.19317
Cluster-14363.23327	Cluster-14363.13319
Cluster-14363.26950	Cluster-14363.3253
Cluster-14363.9945	Cluster-14363.8965
Cluster-14363.6562	Cluster-14363.15821
Cluster-16261.0	Cluster-14363.14571
Cluster-14363.14975	Cluster-15590.0
Cluster-14363.9933	Cluster-1503.0
Cluster-14363.5911	Cluster-14363.2902
Cluster-14363.28896	Cluster-14363.9019
Cluster-14363.28603	Cluster-14363.34859
Cluster-14363.6929	Cluster-14363.7243
Cluster-14363.11930	Cluster-14363.5461
Cluster-14363.22490	Cluster-14363.31781
Cluster-14363.2346	Cluster-14363.7464
Cluster-14363.7355	Cluster-2218.0
Cluster-14363.18505	Cluster-14363.11651
Cluster-14363.16177	Cluster-14363.18353
Cluster-14363.28106	Cluster-14363.29063
Cluster-14363.14776	Cluster-14363.32277
Cluster-14363.20103	Cluster-14363.32941
Cluster-14602.0	Cluster-14363.19496
Cluster-14363.16067	Cluster-14363.30990
Cluster-14363.13044	Cluster-14363.31046
Cluster-14363.7325	Cluster-14363.20190
Cluster-14363.61	Cluster-14363.13269
Cluster-14363.9599	Cluster-14363.26603
Cluster-14363.10915	Cluster-14363.31915
Cluster-14363.18949	Cluster-14363.27863
Cluster-14363.20835	Cluster-14363.26289
Cluster-14363.10891	Cluster-14363.2649
Cluster-14363.10439	Cluster-14363.12363
Cluster-14363.17116	Cluster-14363.31737
Cluster-14363.12847	Cluster-14363.29082
Cluster-14363.18799	Cluster-14363.2420
Cluster-14363.25906	Cluster-14363.26334
Cluster-14363.14750	Cluster-14363.1663
Cluster-14363.7596	Cluster-14363.29335
Cluster-14363.18156	Cluster-14363.2653
Cluster-14363.20178	Cluster-15251.0
Cluster-14363.19992	Cluster-14363.20890
Cluster-14363.12223	Cluster-14363.34161
Cluster-14363.14437	Cluster-14363.13027
Cluster-14363.5694	Cluster-14363.3447
Cluster-14363.22525	Cluster-14363.10303
Cluster-14363.11282	Cluster-14363.16215
Cluster-14363.11810	Cluster-14363.2424
Cluster-14363.10023	Cluster-14363.20986
Cluster-14363.17147	Cluster-14363.13645
Cluster-14363.17454	Cluster-14363.5581
Cluster-14363.17970	Cluster-14363.10376
Cluster-14363.375	Cluster-17724.0
Cluster-18172.0	Cluster-14363.18631
Cluster-14363.17522	Cluster-14363.4039
Cluster-14363.23252	Cluster-14363.12868
Cluster-14363.18456	Cluster-14363.20985
Cluster-14363.10932	Cluster-14363.11769
Cluster-14363.23731	Cluster-14363.19768
Cluster-14363.25164	Cluster-14363.6208
Cluster-14363.19460	Cluster-14363.2013
Cluster-14363.13598	Cluster-14363.20233
Cluster-14363.8855	Cluster-14363.22389
Cluster-14363.4418	Cluster-14363.30741
Cluster-14363.27302	Cluster-14363.18297
Cluster-14363.86	Cluster-14363.25216
Cluster-14363.13503	Cluster-14363.33763
Cluster-14363.35222	Cluster-16431.0
Cluster-14363.21574	Cluster-14363.19568
Cluster-14363.11838	Cluster-14363.3009
Cluster-14363.10886	Cluster-14363.32607
Cluster-14363.10721	Cluster-21262.0
Cluster-14363.31962	Cluster-14363.6593
Cluster-14363.3388	Cluster-14363.33666
Cluster-14363.23083	Cluster-14363.30915
Cluster-14363.18383	Cluster-14363.17183
Cluster-14363.22353	Cluster-14363.3099
Cluster-15699.0	Cluster-14363.29752
Cluster-17509.0	Cluster-14363.21748
Cluster-14363.27466	Cluster-15703.0
Cluster-14363.19484	Cluster-13234.0
Cluster-14363.4389	Cluster-14363.35256
Cluster-14363.8115	Cluster-14363.33378
Cluster-14363.18513	Cluster-14363.29967
Cluster-14363.23406	Cluster-14363.31130
Cluster-14363.9138	Cluster-14363.7358
Cluster-14363.22578	Cluster-14363.26360
Cluster-14363.15953	Cluster-14363.24334
Cluster-14363.7986	Cluster-14363.423
Cluster-14363.26599	Cluster-14363.4397
Cluster-14363.26875	Cluster-14363.3209
Cluster-14363.10162	Cluster-1077.0
Cluster-14363.20429	Cluster-14363.12138
Cluster-14363.21564	Cluster-14363.23462
Cluster-14363.25877	Cluster-14363.24277
Cluster-14363.25385	Cluster-14363.22635
Cluster-13232.0	Cluster-14363.26233
Cluster-14363.12267	Cluster-14363.9897
Cluster-14363.15935	Cluster-14363.19119
Cluster-14363.13095	Cluster-14363.13742
Cluster-14363.5138	Cluster-14363.35035
Cluster-14363.7272	Cluster-2076.2
Cluster-14363.30538	Cluster-14363.40
Cluster-14363.14351	Cluster-14363.4025
Cluster-14363.829	Cluster-14363.34852
Cluster-14363.19138	Cluster-14363.7793
Cluster-14363.23867	Cluster-14363.15720
Cluster-14363.8254	Cluster-14363.34743
Cluster-14363.6482	Cluster-14363.10739
Cluster-14363.10072	Cluster-14363.13008
Cluster-14363.19208	Cluster-14363.26965
Cluster-14363.15541	Cluster-14363.3007
Cluster-14363.16979	Cluster-14363.30529
Cluster-14351.0	Cluster-14363.16471
Cluster-14363.12027	Cluster-14363.33360
Cluster-14363.9520	Cluster-14363.11963
Cluster-14363.2199	Cluster-14363.24670
Cluster-14363.12813	Cluster-14363.6476
Cluster-14363.16750	Cluster-14363.20475
Cluster-14363.21135	Cluster-14363.12163
Cluster-14363.26177	Cluster-14363.3759
Cluster-14363.12013	Cluster-14363.5388
Cluster-14363.13167	Cluster-14363.9839
Cluster-14363.13126	Cluster-14363.7011
Cluster-14363.26990	Cluster-14363.34939
Cluster-14363.11413	Cluster-14363.4230
Cluster-14363.11207	Cluster-14363.9312
Cluster-14363.12116	Cluster-10002.1
Cluster-14363.13144	Cluster-14363.34041
Cluster-14363.14441	Cluster-14363.32863
Cluster-14363.19513	Cluster-14363.3535
Cluster-14363.15483	Cluster-14363.5927
Cluster-14363.13441	Cluster-14363.354
Cluster-14363.27983	Cluster-14363.19083
Cluster-14363.25313	Cluster-14363.3502
Cluster-14363.17312	Cluster-14363.19512
Cluster-14363.5420	Cluster-14363.34883
Cluster-14363.26782	Cluster-14363.20946
Cluster-14363.15631	Cluster-14363.1011
Cluster-14363.11981	Cluster-14363.15467
Cluster-14363.32143	Cluster-14363.2426
Cluster-14363.11507	Cluster-14363.22512
Cluster-14363.5111	Cluster-14363.20819
Cluster-14363.27629	Cluster-14363.21257
Cluster-14363.16718	Cluster-14363.21126
Cluster-14363.1281	Cluster-14363.32838
Cluster-14363.13641	Cluster-14363.11019
Cluster-14363.19034	Cluster-14363.7862
Cluster-14363.6584	Cluster-14363.2468
Cluster-14363.22020	Cluster-14363.7021
Cluster-14363.11	Cluster-1825.0
Cluster-14363.23449	Cluster-14363.12516
Cluster-14363.11742	Cluster-14363.11420
Cluster-14363.29420	Cluster-14363.20663
Cluster-14363.18486	Cluster-14363.12932
Cluster-14363.9042	Cluster-14363.29607
Cluster-14363.15804	Cluster-14363.21396
Cluster-14363.16342	Cluster-14363.34983
Cluster-14363.27618	Cluster-14363.13720
Cluster-14363.16741	Cluster-14363.30781
Cluster-14363.5896	Cluster-14363.23323
Cluster-14363.12162	Cluster-14363.6556
Cluster-14363.9330	Cluster-14363.18045
Cluster-14363.18439	Cluster-14363.3301
Cluster-14363.14156	Cluster-14363.28602
Cluster-14363.12341	Cluster-17969.0
Cluster-14363.3692	Cluster-14640.0
Cluster-14363.4905	Cluster-14363.27952
Cluster-14363.28393	Cluster-14363.15585
Cluster-14363.19914	Cluster-14363.33779
Cluster-14363.24742	Cluster-14363.16761
Cluster-14363.14947	Cluster-14363.3040
Cluster-14363.8666	Cluster-14363.26394
Cluster-14363.22906	Cluster-1932.0
Cluster-14363.26864	Cluster-14363.4795
Cluster-13567.0	Cluster-14363.3699
Cluster-14363.26056	Cluster-14363.9699
Cluster-14363.23469	Cluster-14363.1101
Cluster-14363.18370	Cluster-14363.17303
Cluster-14363.17252	Cluster-14363.9047
Cluster-14363.16797	Cluster-14363.7283
Cluster-14363.22529	Cluster-14363.29753
Cluster-14363.10987	Cluster-14363.15599
Cluster-14363.30001	Cluster-14363.6127
Cluster-16551.0	Cluster-14363.12386
Cluster-14363.14647	Cluster-14363.1576
Cluster-14363.22648	Cluster-14363.31843
Cluster-14363.22115	Cluster-14363.25742
Cluster-14363.18000	Cluster-4584.0
Cluster-14363.35203	Cluster-14363.13723
Cluster-14363.28134	Cluster-14363.2976
Cluster-14363.3954	Cluster-14363.21375
Cluster-14363.15461	Cluster-14363.2596
Cluster-14363.21422	Cluster-14363.8520
Cluster-14363.25288	Cluster-14363.15198
Cluster-14363.13676	Cluster-14363.15858
Cluster-14363.17029	Cluster-14363.19243
Cluster-19301.0	Cluster-2554.0
Cluster-14363.21036	Cluster-14363.18213
Cluster-14363.18919	Cluster-14363.8834
Cluster-21368.0	Cluster-14363.27390
Cluster-14363.19538	Cluster-14363.26878
Cluster-14363.13271	Cluster-14363.8557
Cluster-14363.14087	Cluster-4250.0
Cluster-14363.35740	Cluster-14363.15748
Cluster-14363.21567	Cluster-14363.6611
Cluster-14363.16269	Cluster-14363.3898
Cluster-14363.22560	Cluster-14363.25186
Cluster-14363.14114	Cluster-14363.10754
Cluster-14363.4043	Cluster-14363.13204
Cluster-14363.1844	Cluster-14363.30784
Cluster-14363.24920	Cluster-14363.15094
Cluster-14363.15927	Cluster-14363.3185
Cluster-20526.0	Cluster-14363.28358
Cluster-14363.20056	Cluster-14363.30734
Cluster-14363.14252	Cluster-14363.13405
Cluster-17363.0	Cluster-14363.32111
Cluster-14363.30973	Cluster-14363.9694
Cluster-14363.13474	Cluster-14363.22337
Cluster-14363.30119	Cluster-14363.1673
Cluster-14363.14933	Cluster-2821.0
Cluster-14363.17470	Cluster-14363.31227
Cluster-14363.15830	Cluster-14363.187
Cluster-14363.7472	Cluster-14363.14294
Cluster-14363.20235	Cluster-14363.7861
Cluster-15529.0	Cluster-14363.14523
Cluster-14363.13312	Cluster-14363.6539
Cluster-14363.9695	Cluster-14363.33815
Cluster-14363.18088	Cluster-14363.6698
Cluster-14363.14492	Cluster-14363.10095
Cluster-14363.18369	Cluster-14363.26753
Cluster-21203.0	Cluster-14363.10654
Cluster-14363.20868	Cluster-14363.17713
Cluster-14363.9791	Cluster-14363.3139
Cluster-14363.20342	Cluster-14363.15966
Cluster-14363.23253	Cluster-14363.24682
Cluster-14363.15635	Cluster-14363.12334
Cluster-14363.21981	Cluster-14363.29855
Cluster-14363.10397	Cluster-14363.24922
Cluster-14363.17034	Cluster-14363.18929
Cluster-14363.7963	Cluster-14363.12327
Cluster-14363.21918	Cluster-14363.6255
Cluster-14363.6574	Cluster-21182.0
Cluster-14363.15471	Cluster-14363.24369
Cluster-14363.11743	Cluster-14363.28791
Cluster-14363.12496	Cluster-14363.33518
Cluster-14363.13437	Cluster-14363.11225
Cluster-15555.0	Cluster-14363.28024
Cluster-14363.14305	Cluster-14363.10524
Cluster-14363.10409	Cluster-14363.17642
Cluster-14363.8697	Cluster-14363.5123
Cluster-14363.20214	Cluster-14363.26407
Cluster-14363.33598	Cluster-14363.18600
Cluster-14363.15227	Cluster-14363.2419
Cluster-14363.20863	Cluster-14363.6378
Cluster-14363.27182	Cluster-14363.7012
Cluster-14363.19409	Cluster-14363.7863
Cluster-14363.11526	Cluster-14363.30899
Cluster-14363.20861	Cluster-14363.806
Cluster-14363.15621	Cluster-14363.32944
Cluster-14363.21640	Cluster-14363.2268
Cluster-14363.23211	Cluster-14363.30345
Cluster-14363.23736	Cluster-14363.29080
Cluster-14363.16951	Cluster-14363.34241
Cluster-14363.18544	Cluster-14363.5805
Cluster-14363.11696	Cluster-14363.30875
Cluster-14363.9366	Cluster-14363.16479
Cluster-14363.33559	Cluster-14363.3036
Cluster-14363.16259	Cluster-14363.32545
Cluster-14363.14928	Cluster-14363.3599
Cluster-14363.18559	Cluster-14363.17841
Cluster-14363.29786	Cluster-14363.17400
Cluster-14363.15220	Cluster-14363.1279
Cluster-14363.18924	Cluster-14363.34930
Cluster-14577.0	Cluster-14363.34865
Cluster-14363.19516	Cluster-14363.7170
Cluster-14363.15752	Cluster-14363.32902
Cluster-14363.21381	Cluster-14363.22830
Cluster-14363.18814	Cluster-14363.3676
Cluster-14363.19356	Cluster-14363.22828
Cluster-14363.25095	Cluster-14363.31022
Cluster-14363.18805	Cluster-14363.2197
Cluster-14363.25938	Cluster-14363.22779
Cluster-14363.17603	Cluster-14363.3647
Cluster-14363.18883	Cluster-14363.9288
Cluster-18469.0	Cluster-14363.27815
Cluster-20488.0	Cluster-14363.13448
Cluster-14363.12499	Cluster-2457.0
Cluster-14363.27972	Cluster-14363.13414
Cluster-14363.22379	Cluster-14363.16842
Cluster-14363.14402	Cluster-14363.2111
Cluster-14363.26793	Cluster-14363.6230
Cluster-14363.26241	Cluster-14363.1386
Cluster-20264.0	Cluster-14363.33754
Cluster-14363.23376	Cluster-14363.3684
Cluster-19608.0	Cluster-2076.0
Cluster-14363.18809	Cluster-14363.6771
Cluster-18808.0	Cluster-14363.30630
Cluster-14363.18534	Cluster-5099.0
Cluster-14363.20448	Cluster-14363.21559
Cluster-14363.21481	Cluster-14363.28417
Cluster-14363.13311	Cluster-14363.2076
Cluster-14363.16280	Cluster-14363.2725
Cluster-14363.17409	Cluster-14363.25090
Cluster-14363.4424	Cluster-14363.15029
Cluster-19060.0	Cluster-14363.24457
Cluster-14363.21272	Cluster-14363.28946
Cluster-14363.5674	Cluster-14363.27567
Cluster-14363.11038	Cluster-14363.3211
Cluster-14363.23516	Cluster-14363.2308
Cluster-14363.20064	Cluster-14363.27564
Cluster-14363.21643	Cluster-4923.0
Cluster-14363.15284	Cluster-14363.6472
Cluster-14363.18646	Cluster-14363.29135
Cluster-14363.11373	Cluster-14363.26928
Cluster-14363.5631	Cluster-20540.0
Cluster-14363.15118	Cluster-14363.6715
Cluster-14363.22411	Cluster-14363.32656
Cluster-17831.0	Cluster-14363.6893
Cluster-16968.0	Cluster-14363.6058
Cluster-14363.26739	Cluster-14363.33307
Cluster-14363.11363	Cluster-14363.9310
Cluster-14363.23337	Cluster-14363.16132
Cluster-14363.26201	Cluster-14363.33913
Cluster-14363.21403	Cluster-14363.7310
Cluster-14363.17463	Cluster-14363.31214
Cluster-14363.11700	Cluster-14363.33635
Cluster-14363.8306	Cluster-14363.5635
Cluster-14363.24199	Cluster-14363.34851
Cluster-14363.11044	Cluster-14363.6343
Cluster-14363.9904	Cluster-4641.0
Cluster-14363.8116	Cluster-14363.2540
Cluster-14363.21731	Cluster-14363.34938
Cluster-14363.11115	Cluster-14363.32869
Cluster-14363.27061	Cluster-14363.22447
Cluster-14363.17950	Cluster-14363.2955
Cluster-14363.6352	Cluster-14363.3060
Cluster-14363.15372	Cluster-14363.21841
Cluster-14363.12446	Cluster-14363.34798
Cluster-14363.22807	Cluster-14363.32718
Cluster-19016.0	Cluster-14363.3091
Cluster-14363.24059	Cluster-14363.27395
Cluster-14363.12055	Cluster-14363.15871
Cluster-14363.6231	Cluster-14363.20044
Cluster-14363.11528	Cluster-14363.14537
Cluster-14363.12971	Cluster-14363.17028
Cluster-14363.16095	Cluster-2167.0
Cluster-14363.7500	Cluster-14363.1892
Cluster-14363.24151	Cluster-14363.14434
Cluster-14363.19407	Cluster-17411.0
Cluster-14363.1273	Cluster-14363.10021
Cluster-14363.20055	Cluster-14363.25408
Cluster-14363.12988	Cluster-14363.11012
Cluster-21410.0	Cluster-14363.4723
Cluster-14363.11949	Cluster-14363.10875
Cluster-14363.24137	Cluster-14363.9429
Cluster-19686.0	Cluster-14363.22833
Cluster-14363.31743	Cluster-14363.7584
Cluster-14363.13193	Cluster-14363.33963
Cluster-14363.24226	Cluster-14363.13129
Cluster-18009.0	Cluster-1575.0
Cluster-14363.586	Cluster-14363.9593
Cluster-14363.7999	Cluster-14363.22476
Cluster-14363.14188	Cluster-14363.1391
Cluster-14363.14417	Cluster-14363.30524
Cluster-14363.26286	Cluster-14363.35098
Cluster-14363.34179	Cluster-14363.31226
Cluster-14363.27913	Cluster-14363.13962
Cluster-14363.25492	Cluster-14363.5899
Cluster-14363.18011	Cluster-14363.6499
Cluster-14363.28585	Cluster-14363.8209
Cluster-14363.15149	Cluster-14363.34574
Cluster-14363.7274	Cluster-14363.5640
Cluster-14363.27805	Cluster-14363.2792
Cluster-14363.29974	Cluster-14363.33622
Cluster-14363.12410	Cluster-14363.15992
Cluster-14363.27274	Cluster-14363.13025
Cluster-14363.11984	Cluster-21188.0
Cluster-14363.8525	Cluster-14363.2042
Cluster-14363.30468	Cluster-14363.3127
Cluster-14363.6705	Cluster-14363.31095
Cluster-14363.21101	Cluster-14363.18932
Cluster-17160.0	Cluster-14363.28749
Cluster-14363.17486	Cluster-14363.21236
Cluster-14363.17197	Cluster-14363.17921
Cluster-14363.9270	Cluster-14363.18520
Cluster-14363.10451	Cluster-14363.27698
Cluster-14363.10009	Cluster-14363.13696
Cluster-14363.18880	Cluster-14363.7977
Cluster-14363.26287	Cluster-14363.26424
Cluster-14363.11408	Cluster-14363.20966
Cluster-14363.20929	Cluster-14363.534
Cluster-14363.17632	Cluster-4800.0
Cluster-14363.24143	Cluster-14363.31757
Cluster-14363.21384	Cluster-14363.32679
Cluster-14363.22846	Cluster-14363.32381
Cluster-14363.16293	Cluster-14363.16561
Cluster-14363.18712	Cluster-14363.14102
Cluster-14363.10680	Cluster-14363.19644
Cluster-21327.0	Cluster-14363.33021
Cluster-14363.11658	Cluster-14363.23442
Cluster-14363.16167	Cluster-14363.3322
Cluster-14363.11823	Cluster-14363.5799
Cluster-17253.0	Cluster-14363.20902
Cluster-14363.26454	Cluster-14363.31224
Cluster-14363.8819	Cluster-14363.35676
Cluster-14363.11266	Cluster-14363.2578
Cluster-14363.3419	Cluster-14363.8235
Cluster-14363.27267	Cluster-17515.2
Cluster-14363.14071	Cluster-14363.30235
Cluster-14363.19720	Cluster-18004.0
Cluster-14363.7703	Cluster-14363.27772
Cluster-14363.17635	Cluster-14363.23193
Cluster-14363.23061	Cluster-1392.0
Cluster-14363.35218	Cluster-14363.21958
Cluster-14363.18139	Cluster-14363.4891
Cluster-14363.21121	Cluster-14363.32139
Cluster-15751.0	Cluster-14363.16163
Cluster-14363.7785	Cluster-14363.34999
Cluster-14363.11711	Cluster-14363.6085
Cluster-14363.7428	Cluster-14363.9744
Cluster-14363.13324	Cluster-14363.3021
Cluster-14363.8609	Cluster-14363.2170
Cluster-20831.0	Cluster-14363.28256
Cluster-14363.14215	Cluster-14363.34372
Cluster-14363.23652	Cluster-2764.0
Cluster-14363.22663	Cluster-14363.27808
Cluster-14363.18702	Cluster-14363.1323
Cluster-14363.24880	Cluster-14363.34506
Cluster-14363.15107	Cluster-14363.13632
Cluster-14363.31277	Cluster-2200.0
Cluster-10691.1	Cluster-14363.26650
Cluster-14363.19755	Cluster-19386.0
Cluster-14363.13438	Cluster-14363.15323
Cluster-14363.1181	Cluster-14363.24324
Cluster-14363.17429	Cluster-14363.30303
Cluster-14363.11451	Cluster-14363.10892
Cluster-14363.28677	Cluster-14363.19336
Cluster-14363.20258	Cluster-14363.5226
Cluster-14363.28442	Cluster-14363.21187
Cluster-14363.22993	Cluster-14363.21493
Cluster-14363.20441	Cluster-14363.2822
Cluster-14363.27327	Cluster-14363.13366
Cluster-14363.21926	Cluster-14363.20808
Cluster-14363.10592	Cluster-14363.17615
Cluster-14363.23279	Cluster-14363.15071
Cluster-14363.27891	Cluster-14363.27875
Cluster-14363.11822	Cluster-14363.4671
Cluster-14363.7978	Cluster-4254.0
Cluster-14363.21589	Cluster-14363.30307
Cluster-14363.17110	Cluster-14363.16998
Cluster-20460.0	Cluster-14363.22047
Cluster-14363.11676	Cluster-14363.1003
Cluster-14363.19016	Cluster-14363.16253
Cluster-19765.0	Cluster-14363.21603
Cluster-14363.22152	Cluster-14363.5895
Cluster-14363.14900	Cluster-18692.0
Cluster-14363.2745	Cluster-16495.0
Cluster-20572.0	Cluster-14363.20408
Cluster-14363.28701	Cluster-17463.0
Cluster-14363.20459	Cluster-14363.25041
Cluster-14363.19176	Cluster-14363.18351
Cluster-14363.22878	Cluster-14363.1133
Cluster-14363.13500	Cluster-14363.17698
Cluster-14363.18481	Cluster-14363.6407
Cluster-14363.10575	Cluster-14363.5521
Cluster-15403.0	Cluster-14363.29509
Cluster-14363.27893	Cluster-14363.28057
Cluster-14363.24764	Cluster-14363.30311
Cluster-14363.21522	Cluster-14363.22192
Cluster-14363.16678	Cluster-14363.23816
Cluster-14363.18907	Cluster-14363.29153
Cluster-14363.9184	Cluster-14363.22531
Cluster-14363.29906	Cluster-14363.31150
Cluster-14363.27544	Cluster-14363.13396
Cluster-14363.33152	Cluster-14363.28173
Cluster-14363.17154	Cluster-14363.15364
Cluster-14363.15235	Cluster-14363.10614
Cluster-14363.12222	Cluster-14363.13920
Cluster-14363.25802	Cluster-14363.34095
Cluster-14363.10607	Cluster-14363.31837
Cluster-14363.18099	Cluster-14363.3697
Cluster-21155.1	Cluster-14363.31140
Cluster-21074.0	Cluster-14363.19097
Cluster-14363.7210	Cluster-14363.21790
Cluster-15198.0	Cluster-14363.20105
Cluster-14363.24576	Cluster-14363.3016
Cluster-14363.16721	Cluster-1382.0
Cluster-14363.3923	Cluster-1155.0
Cluster-14363.5701	Cluster-14363.17478
Cluster-14363.5633	Cluster-14363.21780
Cluster-18649.0	Cluster-14363.14200
Cluster-14363.19925	Cluster-4259.0
Cluster-14363.32647	Cluster-14363.5965
Cluster-20337.0	Cluster-14363.5801
Cluster-14363.13827	Cluster-14363.25873
Cluster-14363.16942	Cluster-2644.0
Cluster-14363.17497	Cluster-14363.34663
Cluster-14363.15540	Cluster-14363.30027
Cluster-14363.2228	Cluster-14363.32379
Cluster-14960.0	Cluster-14363.31711
Cluster-14363.21795	Cluster-14363.35110
Cluster-14363.20926	Cluster-14363.21796
Cluster-14363.25930	Cluster-14363.3213
Cluster-14363.26005	Cluster-14363.22616
Cluster-14363.32148	Cluster-14363.30048
Cluster-14363.26404	Cluster-14363.6919
Cluster-14363.5900	Cluster-14363.1468
Cluster-19185.0	Cluster-14363.12090
Cluster-14363.24280	Cluster-14363.27961
Cluster-14363.20696	Cluster-14363.5880
Cluster-14363.16916	Cluster-14363.2991
Cluster-14363.18764	Cluster-14363.2975
Cluster-14363.8018	Cluster-14363.2413
Cluster-16924.0	Cluster-19500.0
Cluster-14363.28773	Cluster-14363.2082
Cluster-14363.4809	Cluster-14363.32194
Cluster-14363.15865	Cluster-14363.3159
Cluster-14363.10789	Cluster-14363.13605
Cluster-15866.0	Cluster-14363.11220
Cluster-14363.10756	Cluster-14363.31321
Cluster-14363.17506	Cluster-14363.2357
Cluster-14363.17064	Cluster-14363.22829
Cluster-14363.31635	Cluster-14363.5639
Cluster-14363.20080	Cluster-14363.29147
Cluster-14363.7114	Cluster-14363.19122
Cluster-14363.23203	Cluster-14363.5790
Cluster-14363.11093	Cluster-14363.7962
Cluster-14363.8543	Cluster-14363.17939
Cluster-14363.13292	Cluster-14363.5768
Cluster-14363.14994	Cluster-15821.0
Cluster-14363.25752	Cluster-14363.30465
Cluster-14363.3286	Cluster-14363.20806
Cluster-14363.6151	Cluster-14363.11077
Cluster-13634.0	Cluster-14363.33524
Cluster-14363.18072	Cluster-14363.34112
Cluster-14363.8009	Cluster-20088.0
Cluster-14363.18587	Cluster-14363.3146
Cluster-14363.24373	Cluster-14363.13517
Cluster-14363.16235	Cluster-1614.0
Cluster-21099.0	Cluster-14363.30238
Cluster-16820.0	Cluster-14363.10137
Cluster-14363.15356	Cluster-14363.1954
Cluster-14363.7812	Cluster-14363.31026
Cluster-14363.48	Cluster-14363.22032
Cluster-14363.16102	Cluster-14363.34173
Cluster-14336.2	Cluster-14363.7171
Cluster-14363.15019	Cluster-14363.21508
Cluster-14363.29139	Cluster-14363.13549
Cluster-14230.0	Cluster-14363.3173
Cluster-14363.21969	Cluster-14363.1757
Cluster-14363.9657	Cluster-14363.15941
Cluster-14363.16263	Cluster-14363.3093
Cluster-17304.0	Cluster-14363.2726
Cluster-14363.16691	Cluster-14363.9529
Cluster-14363.14331	Cluster-14363.5693
Cluster-15976.0	Cluster-14363.29391
Cluster-14363.10650	Cluster-14363.2971
Cluster-14363.8877	Cluster-14363.446
Cluster-14363.27315	Cluster-14363.34733
Cluster-14363.13828	Cluster-14363.18066
Cluster-14363.17583	Cluster-14363.33383
Cluster-14363.10105	Cluster-14363.3819
Cluster-14363.17160	Cluster-14363.33037
Cluster-13351.1	Cluster-14363.29125
Cluster-14363.13890	Cluster-20542.0
Cluster-14363.4285	Cluster-14363.13694
Cluster-14363.8782	Cluster-14363.466
Cluster-14363.20595	Cluster-14363.26524
Cluster-14363.10434	Cluster-14363.24034
Cluster-14363.17545	Cluster-14363.28956
Cluster-14363.18492	Cluster-19652.0
Cluster-14363.19640	Cluster-4726.1
Cluster-14363.17528	Cluster-14363.12385
Cluster-14363.15924	Cluster-14363.33977
Cluster-14363.27202	Cluster-14363.20049
Cluster-14363.19152	Cluster-14363.12280
Cluster-14363.25865	Cluster-12113.0
Cluster-14363.11889	Cluster-14363.35864
Cluster-14363.12203	Cluster-14363.10310
Cluster-14363.28056	Cluster-14363.33690
Cluster-14363.26906	Cluster-14363.20196
Cluster-14363.3902	Cluster-14363.27821
Cluster-14363.28920	Cluster-14363.18493
Cluster-14363.714	Cluster-14363.30767
Cluster-14363.18843	Cluster-14363.14573
Cluster-14363.8534	Cluster-14363.3583
Cluster-14363.14129	Cluster-14363.28911
Cluster-14363.20298	Cluster-14363.33620
Cluster-14363.19269	Cluster-14363.12629
Cluster-14363.26210	Cluster-14363.27874
Cluster-14363.17080	Cluster-14363.7400
Cluster-14363.19234	Cluster-14363.14562
Cluster-14363.19162	Cluster-14363.12890
Cluster-14363.1041	Cluster-14363.17616
Cluster-14363.20169	Cluster-14363.30017
Cluster-14363.16507	Cluster-14363.7765
Cluster-14363.11039	Cluster-14363.6623
Cluster-14363.12871	Cluster-14363.20
Cluster-14363.14465	Cluster-14363.14668
Cluster-14363.4158	Cluster-14363.5889
Cluster-18096.0	Cluster-14363.16573
Cluster-14363.4933	Cluster-14363.22776
Cluster-14363.17063	Cluster-14363.30214
Cluster-14363.22183	Cluster-5013.0
Cluster-14363.10567	Cluster-14363.8165
Cluster-14363.18942	Cluster-14557.0
Cluster-17668.0	Cluster-14363.29172
Cluster-14363.593	Cluster-17246.0
Cluster-14363.12670	Cluster-14363.17894
Cluster-14363.10366	Cluster-14363.7804
Cluster-14363.16635	Cluster-14363.5800
Cluster-14363.647	Cluster-14363.6464
Cluster-14363.12895	Cluster-14363.14227
Cluster-14363.26484	Cluster-14363.2694
Cluster-14363.23567	Cluster-14363.8674
Cluster-14363.10814	Cluster-14363.4686
Cluster-14363.13274	Cluster-14363.2235
Cluster-14363.11565	Cluster-14363.30302
Cluster-17478.0	Cluster-14363.10527
Cluster-14363.15068	Cluster-14363.23439
Cluster-14363.31386	Cluster-14363.26392
Cluster-14363.18958	Cluster-14363.26266
Cluster-14363.25591	Cluster-14363.10736
Cluster-14363.17650	Cluster-14363.19006
Cluster-14363.17351	Cluster-14363.29158
Cluster-19767.0	Cluster-14363.26291
Cluster-14363.6691	Cluster-14363.12230
Cluster-14363.21540	Cluster-1216.0
Cluster-14363.27973	Cluster-14363.24189
Cluster-14363.6563	Cluster-14363.3090
Cluster-14363.15839	Cluster-14363.2310
Cluster-18083.0	Cluster-14363.23797
Cluster-14916.0	Cluster-14363.34698
Cluster-14363.4724	Cluster-14363.13278
Cluster-14363.19479	Cluster-14363.35363
Cluster-14363.10581	Cluster-20904.0
Cluster-14363.20018	Cluster-14363.3046
Cluster-14363.9430	Cluster-14363.34799
Cluster-14363.16042	Cluster-14363.11003
Cluster-14363.4251	Cluster-14363.26059
Cluster-20335.0	Cluster-14363.12882
Cluster-15826.0	Cluster-14363.31073
Cluster-16023.0	Cluster-14363.20725
Cluster-14363.1654	Cluster-14363.20755
Cluster-14363.10337	Cluster-14363.3101
Cluster-14363.3791	Cluster-14363.16135
Cluster-14363.24461	Cluster-14363.9049
Cluster-14363.15628	Cluster-14363.2351
Cluster-14363.3915	Cluster-2157.0
Cluster-14363.10405	Cluster-14363.19589
Cluster-14474.0	Cluster-14363.32397
Cluster-14363.30750	Cluster-18587.0
Cluster-14363.15448	Cluster-14363.20893
Cluster-14363.6731	Cluster-14363.1477
Cluster-14363.10797	Cluster-14363.22615
Cluster-14363.21066	Cluster-4278.0
Cluster-14363.16527	Cluster-14363.3885
Cluster-14363.8928	Cluster-20235.2
Cluster-14363.21386	Cluster-14363.32600
Cluster-14363.18074	Cluster-14363.33585
Cluster-19011.1	Cluster-14363.12692
Cluster-14363.11525	Cluster-4992.0
Cluster-14363.16843	Cluster-14363.33873
Cluster-14363.21878	Cluster-14363.2613
Cluster-14363.26084	Cluster-14363.1753
Cluster-14363.18767	Cluster-14363.33872
Cluster-14363.17338	Cluster-14363.30733
Cluster-14363.28065	Cluster-14363.7342
Cluster-14363.31525	Cluster-14363.19431
Cluster-14363.26520	Cluster-14363.6612
Cluster-14363.19487	Cluster-15324.0
Cluster-14363.10657	Cluster-14363.16604
Cluster-14363.24163	Cluster-14363.19111
Cluster-14363.19518	Cluster-14363.10353
Cluster-14363.7086	Cluster-14363.11485
Cluster-21355.0	Cluster-13484.0
Cluster-14363.13387	Cluster-14363.30096
Cluster-14363.9773	Cluster-14363.12696
Cluster-14363.12142	Cluster-14363.33857
Cluster-14363.11955	Cluster-3226.0
Cluster-14363.11956	Cluster-14363.4439
Cluster-14363.17968	Cluster-4860.0
Cluster-14363.11857	Cluster-14363.29589
Cluster-15763.0	Cluster-1826.1
Cluster-14363.23296	Cluster-14363.14058
Cluster-14363.32203	Cluster-14363.9831
Cluster-14363.19647	Cluster-14363.26764
Cluster-14363.9367	Cluster-14363.33069
Cluster-14363.21997	Cluster-2476.0
Cluster-14363.17014	Cluster-14363.19027
Cluster-14363.5687	Cluster-14363.31117
Cluster-14363.24433	Cluster-14363.23916
Cluster-14363.15354	Cluster-14363.34224
Cluster-14363.10557	Cluster-14454.0
Cluster-14363.15600	Cluster-14363.29503
Cluster-14363.21229	Cluster-14363.31348
Cluster-14363.15423	Cluster-14363.19343
Cluster-14363.12898	Cluster-14363.966
Cluster-14363.15769	Cluster-14363.10709
Cluster-14363.20690	Cluster-14363.25901
Cluster-16061.0	Cluster-14363.19678
Cluster-16895.0	Cluster-14363.29717
Cluster-14363.715	Cluster-4788.0
Cluster-21485.0	Cluster-14363.33309
Cluster-13219.0	Cluster-14363.11149
Cluster-14363.15470	Cluster-4383.0
Cluster-14363.16183	Cluster-14363.2359
Cluster-14363.10147	Cluster-14363.3431
Cluster-14363.12403	Cluster-14363.26166
Cluster-14363.9131	Cluster-17072.0
Cluster-14363.15456	Cluster-14363.22448
Cluster-20324.0	Cluster-14363.34745
Cluster-14363.8258	Cluster-14363.12231
Cluster-14363.10153	Cluster-14363.33476
Cluster-14363.26842	Cluster-14363.33716
Cluster-19303.0	Cluster-14363.26506
Cluster-14363.10180	Cluster-1983.1
Cluster-14363.18051	Cluster-14363.32002
Cluster-14363.15961	Cluster-14363.33700
Cluster-14363.23572	Cluster-14363.22566
Cluster-14363.27203	Cluster-14363.30888
Cluster-14363.29365	Cluster-14363.35038
Cluster-14363.24415	Cluster-14363.1846
Cluster-14363.18440	Cluster-14363.11517
Cluster-14363.13675	Cluster-14363.4550
Cluster-14363.11274	Cluster-14363.32506
Cluster-14363.17393	Cluster-14363.33336
Cluster-14363.21399	Cluster-9938.1
Cluster-14363.10371	Cluster-14363.22347
Cluster-14363.17636	Cluster-14363.8638
Cluster-14363.28575	Cluster-14363.16611
Cluster-14363.26896	Cluster-14363.9626
Cluster-14363.50	Cluster-15814.0
Cluster-14363.10007	Cluster-14363.1938
Cluster-18266.0	Cluster-14363.18818
Cluster-14363.18616	Cluster-14363.77
Cluster-14363.22746	Cluster-14363.1835
Cluster-14363.21416	Cluster-14363.2226
Cluster-14363.21927	Cluster-14363.7853
Cluster-14363.19603	Cluster-14363.13404
Cluster-14363.20881	Cluster-14363.23298
Cluster-14363.16388	Cluster-14363.2703
Cluster-14363.14952	Cluster-14363.30424
Cluster-14363.18496	Cluster-14363.25799
Cluster-14363.25688	Cluster-14363.9685
Cluster-14363.14376	Cluster-14363.33978
Cluster-14363.16003	Cluster-14363.2611
Cluster-14363.16666	Cluster-14363.13397
Cluster-14363.14877	Cluster-14363.31573
Cluster-14420.0	Cluster-14363.25187
Cluster-14363.14849	Cluster-14363.26999
Cluster-17139.0	Cluster-14363.31002
Cluster-14363.11713	Cluster-14363.17310
Cluster-14363.9233	Cluster-14363.19346
Cluster-14363.27413	Cluster-14363.2727
Cluster-14363.6767	Cluster-14363.17324
Cluster-14363.26270	Cluster-14363.9463
Cluster-14363.20688	Cluster-14363.33810
Cluster-18225.0	Cluster-14363.24153
Cluster-14363.17639	Cluster-14984.0
Cluster-14363.8439	Cluster-14363.13991
Cluster-14363.30900	Cluster-14363.27820
Cluster-14363.26562	Cluster-14363.33526
Cluster-14363.15293	Cluster-14363.35515
Cluster-14363.20923	Cluster-14363.33665
Cluster-14363.15276	Cluster-14363.5476
Cluster-14363.11210	Cluster-14363.3462
Cluster-14363.13048	Cluster-14363.2872
Cluster-14363.25737	Cluster-14363.20810
Cluster-14363.9392	Cluster-14363.10727
Cluster-14363.11300	Cluster-14363.29029
Cluster-14363.8295	Cluster-14363.29070
Cluster-14363.22159	Cluster-14363.25135
Cluster-14363.19136	Cluster-14363.20212
Cluster-14363.14487	Cluster-14363.29081
Cluster-18187.0	Cluster-14363.8595
Cluster-14363.27099	Cluster-14363.29529
Cluster-14363.20039	Cluster-14363.16618
Cluster-14363.18788	Cluster-14363.2683
Cluster-14363.20659	Cluster-14363.22014
Cluster-14363.13452	Cluster-14363.28243
Cluster-18775.0	Cluster-14363.19994
Cluster-14363.14346	Cluster-14363.3665
Cluster-14363.7041	Cluster-14363.13275
Cluster-14363.17646	Cluster-14363.18858
Cluster-19158.0	Cluster-14363.18529
Cluster-14363.5391	Cluster-14363.14762
Cluster-14363.82	Cluster-14363.2666
Cluster-14363.26580	Cluster-14363.13628
Cluster-14363.18807	Cluster-14363.19121
Cluster-14363.19320	Cluster-14669.0
Cluster-17265.2	Cluster-14363.3492
Cluster-14363.14656	Cluster-14363.13652
Cluster-14363.15852	Cluster-14363.3983
Cluster-14363.25707	Cluster-14363.32734
Cluster-14363.7524	Cluster-2263.0
Cluster-14363.6355	Cluster-14363.33807
Cluster-17204.0	Cluster-14363.12869
Cluster-14363.34058	Cluster-14363.18378
Cluster-16615.0	Cluster-14363.32508
Cluster-14363.20068	Cluster-14363.29160
Cluster-14363.19322	Cluster-14363.5706
Cluster-14363.15164	Cluster-14363.21880
Cluster-14363.26274	Cluster-14363.20582
Cluster-16534.0	Cluster-14363.34623
Cluster-14363.5251	Cluster-821.1
Cluster-14363.24007	Cluster-13414.0
Cluster-14363.12528	Cluster-14363.1197
Cluster-16030.0	Cluster-14363.12527
Cluster-14363.10825	Cluster-14363.6536
Cluster-14363.13471	Cluster-14363.21669
Cluster-14363.19312	Cluster-14363.12175
Cluster-14363.25592	Cluster-14363.33459
Cluster-14363.19135	Cluster-14363.9060
Cluster-19845.1	Cluster-14363.18005
Cluster-15095.0	Cluster-14363.2637
Cluster-14363.16379	Cluster-1699.0
Cluster-14363.25719	Cluster-14363.27966
Cluster-14363.26442	Cluster-14363.22839
Cluster-14363.7881	Cluster-14363.17821
Cluster-14363.18432	Cluster-14363.7121
Cluster-14363.6807	Cluster-14363.31516
Cluster-14363.4370	Cluster-14363.14343
Cluster-14363.12362	Cluster-14363.24434
Cluster-14363.26790	Cluster-14363.23666
Cluster-14363.24077	Cluster-14363.24581
Cluster-14363.10446	Cluster-14363.31279
Cluster-14363.10558	Cluster-13989.0
Cluster-14363.22408	Cluster-14363.26535
Cluster-14363.6959	Cluster-14363.9628
Cluster-14363.23741	Cluster-14363.24497
Cluster-15306.0	Cluster-4460.1
Cluster-14363.18086	Cluster-14363.23642
Cluster-14363.28473	Cluster-14363.2930
Cluster-14363.8610	Cluster-14363.19092
Cluster-14363.6475	Cluster-14363.33256
Cluster-14363.7682	Cluster-14363.21545
Cluster-14363.12891	Cluster-14363.13021
Cluster-14363.21349	Cluster-14363.4302
Cluster-14363.31685	Cluster-14363.3766
Cluster-15269.0	Cluster-14363.18125
Cluster-14363.29213	Cluster-14363.19947
Cluster-14363.21346	Cluster-14363.2036
Cluster-14363.24948	Cluster-14363.6438
Cluster-14363.19570	Cluster-14448.0
Cluster-14363.9764	Cluster-14363.19905
Cluster-16574.0	Cluster-14363.22548
Cluster-14363.22823	Cluster-14363.7013
Cluster-14363.26198	Cluster-14363.16996
Cluster-14363.6147	Cluster-14363.34564
Cluster-14363.8713	Cluster-14363.35743
Cluster-14363.29022	Cluster-14363.16423
Cluster-14363.12840	Cluster-14363.28247
Cluster-14363.11604	Cluster-14363.9483
Cluster-14363.34735	Cluster-14363.6964
Cluster-14363.5507	Cluster-4793.0
Cluster-14363.27584	Cluster-14363.33288
Cluster-14363.7105	Cluster-14363.15717
Cluster-14363.18954	Cluster-2404.0
Cluster-17870.2	Cluster-14363.24652
Cluster-14363.19240	Cluster-14363.18214
Cluster-14363.19903	Cluster-2384.0
Cluster-14363.32366	Cluster-18448.0
Cluster-14363.22751	Cluster-14363.29146
Cluster-14363.26095	Cluster-14363.2961
Cluster-14363.13425	Cluster-14363.21579
Cluster-14363.18212	Cluster-14363.13395
Cluster-14363.23433	Cluster-14363.17166
Cluster-14363.20734	Cluster-14363.25436
Cluster-14363.10718	Cluster-14363.1117
Cluster-14363.11248	Cluster-14363.26504
Cluster-14363.15316	Cluster-14363.32925
Cluster-14363.6565	Cluster-14363.6922
Cluster-14363.4721	Cluster-14363.26372
Cluster-14363.11958	Cluster-14363.33783
Cluster-14363.15755	Cluster-3907.0
Cluster-14363.4490	Cluster-6580.0
Cluster-14363.10540	Cluster-14363.6145
Cluster-14363.18434	Cluster-19598.0
Cluster-15127.0	Cluster-14363.32605
Cluster-14363.15357	Cluster-14363.16129
Cluster-14363.7687	Cluster-14363.14926
Cluster-14363.16321	Cluster-14363.18976
Cluster-14363.23113	Cluster-14363.8996
Cluster-14363.10160	Cluster-14363.12159
Cluster-14363.21776	Cluster-14363.16602
Cluster-18137.0	Cluster-14363.19442
Cluster-14363.8589	Cluster-5220.1
Cluster-18534.0	Cluster-14363.13344
Cluster-14363.1992	Cluster-14363.25017
Cluster-14363.27111	Cluster-14363.19886
Cluster-14363.27440	Cluster-14363.35090
Cluster-14363.18953	Cluster-14363.31765
Cluster-14363.7598	Cluster-21278.0
Cluster-14363.15328	Cluster-4683.0
Cluster-14363.20831	Cluster-14363.3495
Cluster-14363.20931	Cluster-14363.32273
Cluster-14363.20969	Cluster-2450.2
Cluster-14363.9627	Cluster-4726.0
Cluster-15052.0	Cluster-4364.0
Cluster-14363.10931	Cluster-2427.1
Cluster-14363.28179	Cluster-14363.3727
Cluster-15022.0	Cluster-14363.20526
Cluster-14363.29801	Cluster-14363.21258
Cluster-14363.14638	Cluster-14363.34504
Cluster-14363.7028	Cluster-14363.23965
Cluster-14363.14308	Cluster-14363.28831
Cluster-14363.35939	Cluster-14363.31204
Cluster-14363.18832	Cluster-14363.3165
Cluster-14363.9868	Cluster-14363.26471
Cluster-14363.11423	Cluster-14363.1536
Cluster-14363.10206	Cluster-12922.0
Cluster-16957.0	Cluster-4541.0
Cluster-14363.7289	Cluster-14363.20268
Cluster-14363.15422	Cluster-15521.0
Cluster-14363.29286	Cluster-14363.34290
Cluster-14363.29905	Cluster-14363.30289
Cluster-14363.31014	Cluster-757.1
Cluster-14363.4546	Cluster-14363.16216
Cluster-18438.0	Cluster-8165.0
Cluster-14363.32078	Cluster-14363.12076
Cluster-14363.14809	Cluster-2623.0
Cluster-14363.2283	Cluster-14363.34987
Cluster-14363.11703	Cluster-14363.20157
Cluster-14363.18308	Cluster-14363.16905
Cluster-14363.2980	Cluster-14363.33817
Cluster-14363.24860	Cluster-14363.21536
Cluster-18823.0	Cluster-14363.15594
Cluster-14363.27289	Cluster-14363.34254
Cluster-14363.7098	Cluster-14363.20805
Cluster-14363.16389	Cluster-14363.35200
Cluster-14363.15649	Cluster-14363.9044
Cluster-14363.11893	Cluster-14363.2442
Cluster-14363.7821	Cluster-14363.16652
Cluster-14363.15117	Cluster-14363.30226
Cluster-14363.25860	Cluster-14363.24320
Cluster-14363.15451	Cluster-2327.0
Cluster-14363.7834	Cluster-14363.28804
Cluster-14363.14298	Cluster-14363.793
Cluster-14363.25063	Cluster-14363.30809
Cluster-14363.27088	Cluster-17374.0
Cluster-14363.10108	Cluster-14363.31713
Cluster-14363.18157	Cluster-14363.4468
Cluster-14363.26224	Cluster-2477.0
Cluster-14363.14780	Cluster-14363.27396
Cluster-14363.2301	Cluster-14363.10048
Cluster-14363.10221	Cluster-14363.34708
Cluster-14363.8885	Cluster-14363.11770
Cluster-14363.476	Cluster-14363.4026
Cluster-14363.7438	Cluster-14363.9552
Cluster-14363.32846	Cluster-14363.9485
Cluster-14363.27501	Cluster-14363.14760
Cluster-14363.15711	Cluster-14363.18003
Cluster-14363.18538	Cluster-14363.33964
Cluster-17873.0	Cluster-14363.27812
Cluster-14363.13661	Cluster-14363.6923
Cluster-14363.13867	Cluster-14363.20153
Cluster-14363.22655	Cluster-14363.17881
Cluster-14363.33186	Cluster-14363.23641
Cluster-14363.20649	Cluster-14363.35400
Cluster-14363.20260	Cluster-14363.24827
Cluster-14363.15145	Cluster-14363.58
Cluster-14363.12967	Cluster-14363.20531
Cluster-20918.0	Cluster-14363.17411
Cluster-14363.19156	Cluster-14363.13054
Cluster-14363.31008	Cluster-14363.18630
Cluster-14363.19293	Cluster-14363.22278
Cluster-14363.21921	Cluster-4840.0
Cluster-14363.5161	Cluster-14363.25047
Cluster-14363.10304	Cluster-14363.10521
Cluster-14363.10719	Cluster-14363.23191
Cluster-14363.13638	Cluster-14363.29606
Cluster-14363.20023	Cluster-14363.6073
Cluster-14363.26028	Cluster-14363.19598
Cluster-14363.14686	Cluster-14363.34655
Cluster-14363.7045	Cluster-14363.29087
Cluster-14363.14518	Cluster-14363.15872
Cluster-14363.19359	Cluster-14363.23988
Cluster-14363.13714	Cluster-14363.4674
Cluster-14363.29510	Cluster-14363.35941
Cluster-14363.13036	Cluster-17680.0
Cluster-14363.23650	Cluster-4921.0
Cluster-14363.6256	Cluster-14363.7425
Cluster-14363.18532	Cluster-14363.28012
Cluster-16883.0	Cluster-14363.169
Cluster-14363.11358	Cluster-14363.25055
Cluster-14363.26027	Cluster-14363.2623
Cluster-14363.12913	Cluster-14363.18063
Cluster-14363.10377	Cluster-14363.2874
Cluster-14363.11042	Cluster-2783.0
Cluster-14824.0	Cluster-14363.18048
Cluster-14363.14123	Cluster-14363.34681
Cluster-14363.4994	Cluster-14363.22372
Cluster-14363.19591	Cluster-14363.12993
Cluster-14363.24147	Cluster-14363.30189
Cluster-14363.31704	Cluster-1890.1
Cluster-14363.9870	Cluster-14363.12978
Cluster-14363.18861	Cluster-14363.2057
Cluster-14363.25277	Cluster-14363.19726
Cluster-14363.18887	Cluster-14363.9507
Cluster-14363.18937	Cluster-14363.34915
Cluster-14363.11786	Cluster-1304.0
Cluster-14363.7959	Cluster-14363.16490
Cluster-14363.11898	Cluster-14363.33624
Cluster-14363.18618	Cluster-14363.32610
Cluster-14363.104	Cluster-14363.20051
Cluster-14363.12867	Cluster-2450.1
Cluster-14363.10242	Cluster-6082.0
Cluster-14363.18726	Cluster-14363.15219
Cluster-14363.54	Cluster-14363.1155
Cluster-14363.24668	Cluster-14363.17904
Cluster-14363.26280	Cluster-14363.16997
Cluster-14363.12535	Cluster-14363.1737
Cluster-21243.0	Cluster-14363.10518
Cluster-14363.19965	Cluster-14363.20054
Cluster-14363.20976	Cluster-14363.30664
Cluster-14363.34783	Cluster-14363.3369
Cluster-14363.17858	Cluster-14363.17180
Cluster-14363.24521	Cluster-14363.25437
Cluster-14363.3859	Cluster-14363.5818
Cluster-19808.0	Cluster-14363.25677
Cluster-14363.22486	Cluster-2603.1
Cluster-14363.16498	Cluster-14363.35028
Cluster-14363.583	Cluster-14363.6206
Cluster-14363.14265	Cluster-1680.0
Cluster-18735.0	Cluster-14363.2752
Cluster-14363.34890	Cluster-14363.5966
Cluster-14363.18337	Cluster-2314.0
Cluster-14363.9069	Cluster-14363.12875
Cluster-14363.24164	Cluster-14363.295
Cluster-14363.16804	Cluster-14363.31898
Cluster-14363.7665	Cluster-3451.0
Cluster-14363.15269	Cluster-14363.11835
Cluster-19119.0	Cluster-14363.16428
Cluster-14363.671	Cluster-14363.16021
Cluster-18873.0	Cluster-14363.19086
Cluster-14363.25933	Cluster-14363.35072
Cluster-14363.21744	Cluster-14363.2651
Cluster-14363.8369	Cluster-14363.8843
Cluster-14363.11094	Cluster-14363.23756
Cluster-14363.33173	Cluster-14363.33683
Cluster-14363.22222	Cluster-14363.16160
Cluster-14363.6238	Cluster-14363.2732
Cluster-14427.0	Cluster-14363.30202
Cluster-14363.20365	Cluster-14363.25043
Cluster-14363.16381	Cluster-14363.30190
Cluster-14363.20341	Cluster-14363.19519
Cluster-15291.0	Cluster-14363.21905
Cluster-14363.13941	Cluster-14363.14218
Cluster-14363.28674	Cluster-14363.17876
Cluster-14363.10984	Cluster-14363.6547
Cluster-14363.19670	Cluster-14363.24992
Cluster-14363.19144	Cluster-4792.0
Cluster-14363.10643	Cluster-14363.21535
Cluster-14363.13568	Cluster-14363.3498
Cluster-17684.0	Cluster-14363.10523
Cluster-14363.15006	Cluster-14363.15828
Cluster-14363.29802	Cluster-14363.24629
Cluster-14363.15380	Cluster-1899.0
Cluster-14363.21296	Cluster-14363.34622
Cluster-14363.23868	Cluster-5189.0
Cluster-14363.10142	Cluster-14363.22041
Cluster-14363.21286	Cluster-14363.30227
Cluster-14363.15480	Cluster-14363.6764
Cluster-14363.18436	Cluster-14363.33116
Cluster-14363.30406	Cluster-14363.17000
Cluster-14363.26203	Cluster-14363.11966
Cluster-14363.30716	Cluster-14363.19904
Cluster-14363.18347	Cluster-14363.28969
Cluster-20793.0	Cluster-15318.0
Cluster-14363.13279	Cluster-14363.1079
Cluster-14363.19220	Cluster-14363.34820
Cluster-14363.22023	Cluster-14363.19901
Cluster-14363.17215	Cluster-14363.16286
Cluster-14363.26771	Cluster-14363.19540
Cluster-14363.20215	Cluster-4780.0
Cluster-14363.13137	Cluster-14363.28174
Cluster-14363.26897	Cluster-14363.25504
Cluster-14363.5213	Cluster-14363.4138
Cluster-15380.0	Cluster-14363.30997
Cluster-14363.10708	Cluster-14363.11655
Cluster-14363.5185	Cluster-14363.2714
Cluster-14363.21835	Cluster-14363.22871
Cluster-14363.8786	Cluster-14363.20324
Cluster-14363.7832	Cluster-14363.15371
Cluster-14363.22305	Cluster-16516.0
Cluster-14363.15445	Cluster-14363.14784
Cluster-14363.26709	Cluster-14363.2607
Cluster-14363.24741	Cluster-14363.30780
Cluster-14363.8915	Cluster-14363.16403
Cluster-14363.3098	Cluster-4876.0
Cluster-14363.12660	Cluster-14363.26624
Cluster-14773.0	Cluster-14363.35083
Cluster-19274.0	Cluster-14363.3132
Cluster-14363.27278	Cluster-13733.0
Cluster-14363.8140	Cluster-14363.3587
Cluster-14363.25576	Cluster-14363.3215
Cluster-14363.34492	Cluster-1311.0
Cluster-21024.0	Cluster-14363.33645
Cluster-14363.5827	Cluster-14363.1751
Cluster-14363.2951	Cluster-14363.29833
Cluster-14363.4427	Cluster-14363.5708
Cluster-14363.29681	Cluster-14363.2828
Cluster-18988.0	Cluster-14363.9154
Cluster-14363.8748	Cluster-14363.25386
Cluster-14363.18453	Cluster-14363.24593
Cluster-14363.13763	Cluster-14363.31322
Cluster-14363.21147	Cluster-14363.23771
Cluster-17563.0	Cluster-1115.0
Cluster-14363.7510	Cluster-14363.17810
Cluster-14363.29349	Cluster-14363.16603
Cluster-14363.5065	Cluster-14363.24300
Cluster-14363.8861	Cluster-14363.2650
Cluster-14363.21655	Cluster-1249.0
Cluster-14363.7668	Cluster-14363.23643
Cluster-14363.29209	Cluster-2810.0
Cluster-14363.16907	Cluster-14363.1329
Cluster-17992.0	Cluster-2945.0
Cluster-14363.18523	Cluster-14363.23757
Cluster-14363.23958	Cluster-14363.29150
Cluster-14363.9836	Cluster-14363.16419
Cluster-14363.18192	Cluster-14363.19098
Cluster-14363.23037	Cluster-14363.4605
Cluster-14363.23097	Cluster-14363.8809
Cluster-14363.23166	Cluster-14363.30769
Cluster-14363.11985	Cluster-14363.3194
Cluster-14363.9116	Cluster-14363.33865
Cluster-14363.21587	Cluster-14363.17696
Cluster-14363.30599	Cluster-19191.0
Cluster-14363.22589	Cluster-14363.32345
Cluster-14363.19863	Cluster-14363.3164
Cluster-14363.8447	Cluster-14363.13023
Cluster-14363.3704	Cluster-13519.0
Cluster-14363.14383	Cluster-20806.0
Cluster-14363.20727	Cluster-14363.31060
Cluster-14363.29121	Cluster-14363.5435
Cluster-14363.21517	Cluster-14363.10737
Cluster-14363.18756	Cluster-14363.34495
Cluster-14363.4488	Cluster-1097.0
Cluster-14363.7992	Cluster-2591.0
Cluster-14363.10561	Cluster-6660.0
Cluster-14363.20793	Cluster-14363.29981
Cluster-19669.0	Cluster-14363.3247
Cluster-9223.2	Cluster-2501.0
Cluster-14363.4954	Cluster-14363.10856
Cluster-14363.532	Cluster-14363.32374
Cluster-14363.11481	Cluster-14363.1338
Cluster-14363.33052	Cluster-14363.23714
Cluster-17369.0	Cluster-1508.0
Cluster-14363.31521	Cluster-14363.23112
Cluster-14363.7141	Cluster-2940.0
Cluster-14363.23188	Cluster-14363.8788
Cluster-14363.17249	Cluster-2690.0
Cluster-14363.6781	Cluster-14363.4761
Cluster-14363.21718	Cluster-14363.6810
Cluster-19002.0	Cluster-14363.31
Cluster-14363.20640	Cluster-14363.15516
Cluster-14363.467	Cluster-4619.0
Cluster-14363.20098	Cluster-14363.7172
Cluster-14363.26212	Cluster-4920.0
Cluster-14363.26838	Cluster-14363.20455
Cluster-14363.14691	Cluster-14363.21445
Cluster-14363.1600	Cluster-14363.5179
Cluster-14363.17190	Cluster-14363.30423
Cluster-14363.16025	Cluster-14363.13514
Cluster-14363.26067	Cluster-16633.0
Cluster-14363.16047	Cluster-14363.34097
Cluster-14363.20406	Cluster-14363.23435
Cluster-14363.4879	Cluster-14363.12885
Cluster-14363.13774	Cluster-18597.0
Cluster-19707.0	Cluster-14363.26422
Cluster-14895.0	Cluster-17457.0
Cluster-15982.0	Cluster-14363.33759
Cluster-14363.22979	Cluster-14363.31512
Cluster-14363.8354	Cluster-14363.19109
Cluster-14363.6446	Cluster-14363.3092
Cluster-14363.4076	Cluster-14363.30684
Cluster-14363.13250	Cluster-14363.33597
Cluster-14363.8662	Cluster-2437.1
Cluster-14363.19311	Cluster-14363.16386
Cluster-14363.35540	Cluster-14363.8150
Cluster-14363.21877	Cluster-2778.0
Cluster-14363.17253	Cluster-14363.14591
Cluster-14363.15759	Cluster-14363.22163
Cluster-14363.8293	Cluster-14363.2656
Cluster-14363.6285	Cluster-4877.0
Cluster-14363.10656	Cluster-14363.14592
Cluster-13475.0	Cluster-17251.0
Cluster-14363.11634	Cluster-14363.20846
Cluster-14363.15427	Cluster-14363.1991
Cluster-14363.14684	Cluster-14363.34746
Cluster-14363.19907	Cluster-14363.26064
Cluster-14363.21734	Cluster-14363.22242
Cluster-14363.20359	Cluster-1404.0
Cluster-14363.16895	Cluster-14363.27733
Cluster-14363.24997	Cluster-14363.16134
Cluster-14363.30341	Cluster-14363.35571
Cluster-14363.2773	Cluster-5077.0
Cluster-16630.0	Cluster-14363.7605
Cluster-14363.17061	Cluster-14363.21513
Cluster-16707.0	Cluster-14363.5035
Cluster-14363.15891	Cluster-14363.4175
Cluster-14363.17840	Cluster-14363.3087
Cluster-14363.4391	Cluster-18290.0
Cluster-14363.13283	Cluster-14363.5536
Cluster-13305.0	Cluster-14363.3588
Cluster-14363.23448	Cluster-14317.0
Cluster-14363.31336	Cluster-14363.23682
Cluster-14363.33020	Cluster-14363.20428
Cluster-14363.13431	Cluster-19189.0
Cluster-14363.19657	Cluster-14363.17674
Cluster-14363.22703	Cluster-14363.1434
Cluster-14363.19557	Cluster-3475.0
Cluster-14363.7360	Cluster-14363.33953
Cluster-15340.0	Cluster-14363.13026
Cluster-14363.22457	Cluster-14363.26363
Cluster-14363.1303	Cluster-4765.0
Cluster-14363.6899	Cluster-14363.4832
Cluster-14363.30493	Cluster-14363.21601
Cluster-14363.4033	Cluster-14363.35830
Cluster-14363.5176	Cluster-14363.24829
Cluster-14363.670	Cluster-14363.30999
Cluster-14363.13700	Cluster-14363.7824
Cluster-14363.10530	Cluster-14363.1766
Cluster-14363.9471	Cluster-14363.18344
Cluster-14363.6814	Cluster-14363.16191
Cluster-14363.21818	Cluster-14363.11465
Cluster-14363.18198	Cluster-14363.15606
Cluster-14363.31848	Cluster-14363.18256
Cluster-14363.29495	Cluster-14363.31845
Cluster-14363.15840	Cluster-14363.28747
Cluster-14363.19139	Cluster-14363.5846
Cluster-14363.6912	Cluster-4178.0
Cluster-14363.5203	Cluster-14363.1935
Cluster-14363.4691	Cluster-14363.1113
Cluster-14363.31425	Cluster-14363.13526
Cluster-14363.20772	Cluster-14363.17753
Cluster-14363.25395	Cluster-14363.2411
Cluster-14633.0	Cluster-14363.26707
Cluster-14363.32992	Cluster-14363.10753
Cluster-14363.14855	Cluster-21277.0
Cluster-19503.0	Cluster-14363.6372
Cluster-14363.21068	Cluster-14363.2654
Cluster-14363.8045	Cluster-14363.29306
Cluster-14363.21740	Cluster-14363.19051
Cluster-14363.30522	Cluster-4895.0
Cluster-14363.12366	Cluster-14363.3022
Cluster-14363.17508	Cluster-14363.5124
Cluster-14363.13721	Cluster-14363.27110
Cluster-14363.19929	Cluster-14363.11442
Cluster-15862.0	Cluster-14363.12197
Cluster-14363.15596	Cluster-14363.34739
Cluster-15197.0	Cluster-14363.3030
Cluster-14363.22200	Cluster-884.1
Cluster-14363.29527	Cluster-14363.16345
Cluster-14363.26879	Cluster-14363.34444
Cluster-14363.23698	Cluster-9735.0
Cluster-14363.18946	Cluster-14363.3871
Cluster-17557.0	Cluster-14363.34603
Cluster-14363.8653	Cluster-14363.24169
Cluster-14363.19175	Cluster-14363.11425
Cluster-13382.0	Cluster-4373.0
Cluster-14363.19622	Cluster-14363.33281
Cluster-14363.23775	Cluster-14363.9311
Cluster-14363.28160	Cluster-14363.5499
Cluster-14363.10590	Cluster-14363.11921
Cluster-14363.25578	Cluster-14363.11230
Cluster-14363.14515	Cluster-14363.19365
Cluster-14363.19988	Cluster-4275.0
Cluster-14363.13034	Cluster-14363.24357
Cluster-14363.23872	Cluster-14363.12520
Cluster-14363.27828	Cluster-14363.24145
Cluster-14363.11531	Cluster-14363.26335
Cluster-14363.28048	Cluster-14363.2477
Cluster-14363.19770	Cluster-1682.0
Cluster-14363.12916	Cluster-14363.13203
Cluster-16504.0	Cluster-4793.1
Cluster-14363.20836	Cluster-14363.2105
Cluster-14363.3454	Cluster-16296.0
Cluster-21363.0	Cluster-14363.2144
Cluster-14363.32912	Cluster-14363.3292
Cluster-13346.2	Cluster-14363.34174
Cluster-14363.27195	Cluster-14363.23071
Cluster-14363.12616	Cluster-14363.19816
Cluster-14363.30309	Cluster-14363.20918
Cluster-14363.26225	Cluster-19351.0
Cluster-14363.31132	Cluster-14363.14931
Cluster-14363.13555	Cluster-16799.0
Cluster-14363.19902	Cluster-14363.6267
Cluster-14363.21052	Cluster-14363.16562
Cluster-14363.6693	Cluster-14363.5560
Cluster-14363.31084	Cluster-14363.27368
Cluster-14363.25741	Cluster-14363.2648
Cluster-14363.28246	Cluster-14363.10223
Cluster-16384.0	Cluster-14363.19084
Cluster-14363.35782	Cluster-14363.35455
Cluster-14363.16179	Cluster-14605.0
Cluster-14363.21160	Cluster-5068.0
Cluster-14363.22935	Cluster-14363.30837
Cluster-14363.16937	Cluster-14363.28947
Cluster-14363.12174	Cluster-14363.31134
Cluster-16181.0	Cluster-14363.6027
Cluster-14363.27781	Cluster-14363.11777
Cluster-14363.24512	Cluster-10827.1
Cluster-14363.26550	Cluster-14363.2946
Cluster-17189.0	Cluster-14363.19717
Cluster-14363.20377	Cluster-14363.7335
Cluster-14363.22327	Cluster-14363.28765
Cluster-14363.26578	Cluster-14363.9752
Cluster-14363.14273	Cluster-14363.26625
Cluster-14363.4717	Cluster-14363.1401
Cluster-14363.11613	Cluster-2465.0
Cluster-14363.11043	Cluster-14363.34140
Cluster-20017.0	Cluster-14363.4482
Cluster-13266.0	Cluster-14363.30629
Cluster-14363.15592	Cluster-14363.1378
Cluster-14363.7908	Cluster-14363.3188
Cluster-14363.23975	Cluster-14363.3517
Cluster-20885.0	Cluster-14363.3459
Cluster-14363.28593	Cluster-2700.0
Cluster-14363.11360	Cluster-3718.0
Cluster-13517.0	Cluster-14363.21393
Cluster-14363.5996	Cluster-14363.4298
Cluster-14363.24105	Cluster-14363.1272
Cluster-19676.0	Cluster-14363.19781
Cluster-14363.12631	Cluster-14363.17428
Cluster-14363.10646	Cluster-14363.17476
Cluster-14363.27898	Cluster-14363.28800
Cluster-14363.8584	Cluster-16873.0
Cluster-14363.11759	Cluster-14363.9944
Cluster-14363.4204	Cluster-14363.34549
Cluster-14363.21419	Cluster-14363.9785
Cluster-14363.24025	Cluster-14363.33870
Cluster-14363.31142	Cluster-14363.16950
Cluster-19033.0	Cluster-14363.17018
Cluster-14363.35635	Cluster-14363.22239
Cluster-14700.0	Cluster-14363.14856
Cluster-14363.17877	Cluster-14363.28061
Cluster-18852.0	Cluster-13401.0
Cluster-14363.17396	Cluster-14363.33639
Cluster-14363.18621	Cluster-2781.0
Cluster-14363.13394	Cluster-14363.29830
Cluster-14363.4497	Cluster-2264.0
Cluster-14363.504	Cluster-14363.10019
Cluster-14363.16306	Cluster-14363.30766
Cluster-14363.12462	Cluster-14363.2478
Cluster-14363.16347	Cluster-14363.34520
Cluster-14363.20515	Cluster-14363.16620
Cluster-14363.20229	Cluster-14363.3698
Cluster-14363.15705	Cluster-14363.29301
Cluster-15966.0	Cluster-14363.11906
Cluster-19710.0	Cluster-14363.3178
Cluster-14363.20625	Cluster-14363.22554
Cluster-14363.20650	Cluster-14363.16994
Cluster-17858.0	Cluster-14363.17325
Cluster-14363.15112	Cluster-14363.20633
Cluster-14363.11409	Cluster-14363.20057
Cluster-14363.14277	Cluster-14363.1773
Cluster-17255.0	Cluster-14363.5682
Cluster-14363.13296	Cluster-14363.19071
Cluster-14363.10888	Cluster-14363.27222
Cluster-17578.0	Cluster-14363.17860
Cluster-14363.24793	Cluster-14363.33257
Cluster-14363.17886	Cluster-14363.28271
Cluster-14363.15074	Cluster-14363.12436
Cluster-14363.8275	Cluster-14363.27744
Cluster-14363.16888	Cluster-14363.12741
Cluster-14363.16245	Cluster-14363.17820
Cluster-14363.22273	Cluster-2993.0
Cluster-14363.18774	Cluster-14363.32120
Cluster-16315.0	Cluster-14363.27042
Cluster-14363.26816	Cluster-1517.0
Cluster-14363.28581	Cluster-14363.9994
Cluster-14363.12667	Cluster-966.0
Cluster-14363.24724	Cluster-14363.11625
Cluster-14363.17560	Cluster-14363.958
Cluster-14363.20252	Cluster-14363.17631
Cluster-14363.28306	Cluster-14363.11790
Cluster-14363.15355	Cluster-14363.17626
Cluster-14363.19166	Cluster-14363.2914
Cluster-14363.22079	Cluster-14162.0
Cluster-14363.20505	Cluster-14494.0
Cluster-14363.7653	Cluster-14363.7097
Cluster-14363.18769	Cluster-4172.0
Cluster-14363.9957	Cluster-14363.21749
Cluster-14363.32454	Cluster-14363.5884
Cluster-14363.24339	Cluster-14363.32235
Cluster-14363.14831	Cluster-14363.17540
Cluster-14363.18730	Cluster-14363.30296
Cluster-14363.18909	Cluster-14363.13128
Cluster-14363.14202	Cluster-1348.0
Cluster-14363.5128	Cluster-14363.1370
Cluster-14363.15317	Cluster-14363.24351
Cluster-14363.15024	Cluster-2839.0
Cluster-14363.6796	Cluster-14363.20045
Cluster-14363.16185	Cluster-2357.1
Cluster-14363.10358	Cluster-14363.35068
Cluster-14363.745	Cluster-14363.787
Cluster-14363.16702	Cluster-14363.31246
Cluster-14363.1618	Cluster-14363.34633
Cluster-14363.16034	Cluster-14363.6531
Cluster-17524.0	Cluster-14363.1742
Cluster-14363.14506	Cluster-4355.0
Cluster-14363.13101	Cluster-14363.31992
Cluster-14363.14301	Cluster-14363.19129
Cluster-14363.9765	Cluster-14363.34958
Cluster-14363.9364	Cluster-14363.32991
Cluster-14363.27804	Cluster-5029.0
Cluster-14363.26380	Cluster-14363.24291
Cluster-18654.1	Cluster-4238.0
Cluster-14363.22744	Cluster-14363.35678
Cluster-14363.32259	Cluster-14363.13819
Cluster-14363.12270	Cluster-14363.4918
Cluster-14363.18581	Cluster-14363.19413
Cluster-17460.0	Cluster-2789.0
Cluster-14363.15629	Cluster-14363.1199
Cluster-14363.22480	Cluster-14363.31070
Cluster-14363.15437	Cluster-14363.6765
Cluster-14363.18115	Cluster-14363.24804
Cluster-14363.13939	Cluster-14363.1973
Cluster-14363.10921	Cluster-14363.34416
Cluster-14363.8616	Cluster-14363.30944
Cluster-14363.988	Cluster-14363.20119
Cluster-14363.22274	Cluster-14363.3390
Cluster-14363.9635	Cluster-9764.1
Cluster-21058.0	Cluster-14363.34425
Cluster-14363.18623	Cluster-14363.10056
Cluster-17424.0	Cluster-14363.3950
Cluster-14363.15450	Cluster-20891.0
Cluster-14363.2438	Cluster-14363.29156
Cluster-14363.12510	Cluster-14363.33121
Cluster-14547.0	Cluster-14363.5865
Cluster-14363.13922	Cluster-2743.0
Cluster-14363.4400	Cluster-14363.2693
Cluster-14363.8647	Cluster-4603.0
Cluster-14423.0	Cluster-13695.0
Cluster-14363.29980	Cluster-2086.0
Cluster-14363.13850	Cluster-1690.0
Cluster-21046.0	Cluster-14363.1259
Cluster-14363.24866	Cluster-4903.0
Cluster-14363.13051	Cluster-14363.29219
Cluster-14363.26606	Cluster-14363.7155
Cluster-14363.15749	Cluster-14363.26525
Cluster-14363.18126	Cluster-14363.22832
Cluster-14363.21391	Cluster-4537.0
Cluster-14363.18138	Cluster-14363.24826
Cluster-14363.11571	Cluster-14363.30351
Cluster-14363.14267	Cluster-14363.33764
Cluster-14363.20958	Cluster-14363.12529
Cluster-14363.9934	Cluster-14479.0
Cluster-14363.608	Cluster-21498.1
Cluster-14363.16192	Cluster-18210.0
Cluster-14363.18150	Cluster-14363.33631
Cluster-14363.3810	Cluster-14363.16672
Cluster-14363.18315	Cluster-1257.0
Cluster-20338.0	Cluster-19070.0
Cluster-14363.10700	Cluster-19615.0
Cluster-14363.16446	Cluster-14363.20355
Cluster-14363.875	Cluster-4378.0
Cluster-14363.20742	Cluster-14363.22161
Cluster-14363.11879	Cluster-5127.0
Cluster-14363.29078	Cluster-14363.27561
Cluster-14363.14826	Cluster-14363.30300
Cluster-14363.13681	Cluster-14363.2356
Cluster-15929.0	Cluster-14363.34487
Cluster-14363.29413	Cluster-14363.20796
Cluster-14363.22082	Cluster-14363.25054
Cluster-14363.10971	Cluster-4822.0
Cluster-14363.5897	Cluster-14363.256
Cluster-17994.0	Cluster-14363.2539
Cluster-14363.13481	Cluster-1981.1
Cluster-14363.25167	Cluster-14363.5802
Cluster-20379.0	Cluster-14363.206
Cluster-14363.26102	Cluster-14363.10588
Cluster-14363.11999	Cluster-14363.14944
Cluster-14363.27884	Cluster-14363.24464
Cluster-14363.23002	Cluster-14363.17542
Cluster-14363.20111	Cluster-4553.0
Cluster-14363.26359	Cluster-14363.31664
Cluster-14363.4732	Cluster-14363.15131
Cluster-14363.20693	Cluster-10936.0
Cluster-14363.24405	Cluster-14363.20437
Cluster-14363.12642	Cluster-14363.27592
Cluster-14363.17575	Cluster-14363.5798
Cluster-13180.0	Cluster-14363.18938
Cluster-14363.15542	Cluster-14363.34789
Cluster-14363.21920	Cluster-2607.0
Cluster-14363.173	Cluster-14363.14932
Cluster-14363.7899	Cluster-1623.0
Cluster-14363.25955	Cluster-14363.3924
Cluster-14363.13105	Cluster-2233.0
Cluster-21436.0	Cluster-14363.6010
Cluster-14363.25652	Cluster-14363.8221
Cluster-14363.2881	Cluster-14363.12545
Cluster-15999.0	Cluster-14363.6280
Cluster-14363.6360	Cluster-1320.0
Cluster-18739.1	Cluster-14363.22431
Cluster-14363.13384	Cluster-14363.31247
Cluster-14363.25498	Cluster-14363.27480
Cluster-15044.1	Cluster-14363.32475
Cluster-14363.17581	Cluster-14363.30439
Cluster-14363.22749	Cluster-14363.19010
Cluster-14363.28810	Cluster-5118.0
Cluster-14363.18969	Cluster-4341.0
Cluster-14363.13938	Cluster-14363.16476
Cluster-14363.1058	Cluster-4142.0
Cluster-14363.32482	Cluster-14363.30671
Cluster-20305.0	Cluster-14363.5616
Cluster-14363.31703	Cluster-14363.26740
Cluster-14363.4308	Cluster-14363.35003
Cluster-14363.27483	Cluster-2177.0
Cluster-14363.2626	Cluster-14363.30692
Cluster-15601.0	Cluster-4733.0
Cluster-14363.15244	Cluster-14363.24947
Cluster-14363.11407	Cluster-14363.33546
Cluster-14363.21151	Cluster-14363.27850
Cluster-14363.17944	Cluster-14363.21809
Cluster-14363.28020	Cluster-14363.26622
Cluster-14363.8538	Cluster-14363.24669
Cluster-14363.9040	Cluster-14363.1063
[truncated: 3,005 more rows]

## Sheet: Fast1 vs Slow2
Up	Down
Cluster-14363.16954	Cluster-14363.12475
Cluster-14363.5094	Cluster-14363.20968
Cluster-14363.21438	Cluster-14363.32265
Cluster-14363.10025	Cluster-14363.5743
Cluster-14363.3104	Cluster-14363.33388
Cluster-14363.20864	Cluster-14363.18592
Cluster-14363.16016	Cluster-14363.23404
Cluster-14363.28701	Cluster-14363.21515
Cluster-14363.22998	Cluster-14363.23884
Cluster-14363.17102	Cluster-14363.34355
Cluster-14363.23775	Cluster-14363.29083
Cluster-14363.23391	Cluster-14363.33762
Cluster-14363.22305	Cluster-14363.33512
Cluster-14577.0	Cluster-14363.11527
Cluster-14363.20088	Cluster-14363.8435
Cluster-14363.19475	Cluster-14363.266
Cluster-14363.12371	Cluster-14363.33893
Cluster-14363.16962	Cluster-14363.16989
Cluster-14363.28029	Cluster-14363.1474
Cluster-14363.21991	Cluster-14363.26814
Cluster-14363.12357	Cluster-14363.2464
Cluster-14363.12301	Cluster-14363.4202
Cluster-14363.28289	Cluster-14363.34419
Cluster-14363.8538	Cluster-14363.23169
Cluster-14363.19037	Cluster-14363.14786
Cluster-14363.21522	Cluster-14363.14960
Cluster-14363.23143	Cluster-14363.14672
Cluster-14363.23881	Cluster-14363.990
Cluster-14363.20863	Cluster-14363.2986
Cluster-14363.6525	Cluster-14363.26955
Cluster-14363.11537	Cluster-14363.21893
Cluster-14363.21266	Cluster-14363.33374
Cluster-14363.26737	Cluster-14363.25734
Cluster-14363.15935	Cluster-14363.500
Cluster-14363.22419	Cluster-14363.33728
Cluster-14363.17410	Cluster-14363.1594
Cluster-14363.10694	Cluster-14363.16356
Cluster-14363.34735	Cluster-14363.33751
Cluster-14363.20599	Cluster-14363.7634
Cluster-14363.12976	Cluster-14363.9270
Cluster-14363.16123	Cluster-14363.6091
Cluster-14363.15238	Cluster-14363.35613
Cluster-14363.21237	Cluster-14363.4039
Cluster-14363.17515	Cluster-14363.22952
Cluster-14363.25477	Cluster-18587.0
Cluster-14363.8874	Cluster-14363.28105
Cluster-14363.18511	Cluster-14363.13694
Cluster-14363.12806	Cluster-14363.24885
Cluster-14363.8731	Cluster-14363.8382
Cluster-14363.19265	Cluster-14363.7828
Cluster-14363.27612	Cluster-14363.21546
Cluster-14363.18373	Cluster-14363.10518
Cluster-14363.15944	Cluster-14363.2952
Cluster-14363.14933	Cluster-14363.9056
Cluster-14363.20447	Cluster-14363.12090
Cluster-14363.9307	Cluster-14363.20666
Cluster-14363.27831	Cluster-19527.1
Cluster-14363.21142	Cluster-14363.25715
Cluster-14363.17949	Cluster-14363.2593
Cluster-14363.18852	Cluster-14363.21446
Cluster-14363.8116	Cluster-14363.5462
Cluster-14363.29680	Cluster-14363.33940
Cluster-14363.14096	Cluster-14363.34506
Cluster-14363.17089	Cluster-14363.33701
Cluster-14363.25224	Cluster-14363.3604
Cluster-14363.1281	Cluster-14363.742
Cluster-14363.15856	Cluster-14363.12618
Cluster-14363.10610	Cluster-14363.33121
Cluster-14363.17036	Cluster-14363.15308
Cluster-14363.12007	Cluster-14363.3608
Cluster-14363.18827	Cluster-14363.26517
Cluster-14363.15240	Cluster-14363.2594
Cluster-14363.9902	Cluster-14363.20181
Cluster-14363.19618	Cluster-14363.27961
Cluster-14363.27911	Cluster-14363.13018
Cluster-14363.18578	Cluster-14363.26795
Cluster-14363.18342	Cluster-14363.882
Cluster-14363.8115	Cluster-14363.30013
Cluster-14363.18195	Cluster-14363.32443
Cluster-14363.25890	Cluster-14363.3209
Cluster-14363.8027	Cluster-14363.33784
Cluster-14363.23882	Cluster-14363.3080
Cluster-14363.28508	Cluster-14363.26334
Cluster-14363.12667	Cluster-14363.31640
Cluster-14363.17469	Cluster-14363.860
Cluster-14363.19535	Cluster-14363.9505
Cluster-14363.31962	Cluster-14363.438
Cluster-14363.21135	Cluster-14363.3214
Cluster-14363.23093	Cluster-14363.34976
Cluster-14363.25205	Cluster-14363.32074
Cluster-14363.24086	Cluster-14363.7101
Cluster-14363.15675	Cluster-14363.32637
Cluster-14363.3388	Cluster-14363.27390
Cluster-14363.24513	Cluster-14363.13574
Cluster-14363.20858	Cluster-14363.32926
Cluster-14363.26088	Cluster-14363.18668
Cluster-14363.19191	Cluster-14363.1391
Cluster-14363.19024	Cluster-14363.33382
Cluster-14363.18750	Cluster-19260.0
Cluster-15699.0	Cluster-14363.10568
Cluster-14363.18497	Cluster-14363.28530
Cluster-14363.12162	Cluster-14363.14225
Cluster-14363.20686	Cluster-14363.28057
Cluster-14363.19868	Cluster-14788.0
Cluster-14363.25035	Cluster-14363.35325
Cluster-14363.12959	Cluster-14363.5539
Cluster-14363.16937	Cluster-14363.17608
Cluster-14363.29406	Cluster-14363.34504
Cluster-14363.16295	Cluster-14363.35745
Cluster-14363.28106	Cluster-14363.879
Cluster-14363.25537	Cluster-14363.35322
Cluster-14363.8769	Cluster-14363.19418
Cluster-14363.4118	Cluster-14363.18394
Cluster-21133.0	Cluster-14363.17901
Cluster-14363.15125	Cluster-5245.0
Cluster-14363.7389	Cluster-14363.25044
Cluster-14363.12450	Cluster-14363.26553
Cluster-14363.27520	Cluster-14363.16253
Cluster-14363.25803	Cluster-14363.29336
Cluster-14363.13224	Cluster-14363.27997
Cluster-14363.17241	Cluster-14363.15964
Cluster-14363.29684	Cluster-14363.20616
Cluster-20914.0	Cluster-14363.3211
Cluster-14363.10169	Cluster-14363.696
Cluster-14363.11859	Cluster-14363.3609
Cluster-14363.11478	Cluster-14363.28905
Cluster-14363.26065	Cluster-14363.13948
Cluster-14363.7274	Cluster-14363.20349
Cluster-14363.18202	Cluster-14363.21511
Cluster-14363.7978	Cluster-14363.2934
Cluster-14363.22906	Cluster-14363.23175
Cluster-14363.15541	Cluster-14363.5864
Cluster-14363.21527	Cluster-14363.7556
Cluster-14363.15636	Cluster-14363.11357
Cluster-14363.18702	Cluster-14363.16344
Cluster-14363.26945	Cluster-14363.22819
Cluster-14363.16512	Cluster-14363.13396
Cluster-14363.10162	Cluster-14363.22512
Cluster-14363.18949	Cluster-14363.28965
Cluster-14363.13437	Cluster-14363.4176
Cluster-14363.18369	Cluster-14363.4673
Cluster-14363.19284	Cluster-14363.10738
Cluster-14363.21730	Cluster-14363.5927
Cluster-14363.23158	Cluster-14363.1513
Cluster-14363.23731	Cluster-14363.34613
Cluster-14363.7428	Cluster-14363.27393
Cluster-14363.19550	Cluster-4351.0
Cluster-14363.25117	Cluster-14363.30418
Cluster-14363.6987	Cluster-14363.31069
Cluster-14363.24892	Cluster-14363.35784
Cluster-14363.13503	Cluster-14363.22220
Cluster-14363.14305	Cluster-14363.32595
Cluster-14363.28034	Cluster-14363.34939
Cluster-14363.11109	Cluster-14363.33360
Cluster-14363.22401	Cluster-14363.818
Cluster-15555.0	Cluster-14363.22767
Cluster-14363.12998	Cluster-4749.0
Cluster-14363.14026	Cluster-14363.1133
Cluster-14363.16847	Cluster-14363.19422
Cluster-14363.34024	Cluster-14363.26617
Cluster-14363.30538	Cluster-14363.20699
Cluster-14363.7355	Cluster-14363.22186
Cluster-14363.7043	Cluster-14363.3466
Cluster-14363.18813	Cluster-14363.3213
Cluster-14363.24737	Cluster-14363.34859
Cluster-14363.23353	Cluster-14363.1043
Cluster-14363.19590	Cluster-14363.10458
Cluster-14363.22020	Cluster-14363.34012
Cluster-14363.17429	Cluster-14363.31516
Cluster-14363.18849	Cluster-14363.27396
Cluster-14363.27913	Cluster-14363.15963
Cluster-14363.5420	Cluster-14363.4624
Cluster-14363.11585	Cluster-14363.8643
Cluster-14363.10492	Cluster-14363.188
Cluster-14363.16951	Cluster-14363.5803
Cluster-14363.10067	Cluster-14363.18836
Cluster-14363.18383	Cluster-14363.6378
Cluster-14363.23112	Cluster-14363.1547
Cluster-14363.26302	Cluster-114.0
Cluster-14363.24613	Cluster-14363.21956
Cluster-14363.19036	Cluster-14363.2591
Cluster-14363.19969	Cluster-14363.24100
Cluster-14363.34670	Cluster-14363.20809
Cluster-14363.16048	Cluster-14363.5227
Cluster-14363.11479	Cluster-14363.21536
Cluster-14363.22839	Cluster-14363.15042
Cluster-14363.20861	Cluster-14363.12356
Cluster-14363.21059	Cluster-14363.546
Cluster-14363.25195	Cluster-14363.3595
Cluster-14363.18582	Cluster-14363.5084
Cluster-14363.12027	Cluster-14363.2273
Cluster-14363.25605	Cluster-14363.12882
Cluster-14363.19559	Cluster-14363.354
Cluster-14363.20310	Cluster-14363.18837
Cluster-14363.7986	Cluster-14363.1669
Cluster-14363.18706	Cluster-14363.20526
Cluster-14363.16271	Cluster-14363.32277
Cluster-14363.5454	Cluster-14363.28358
Cluster-14363.14896	Cluster-14363.29067
Cluster-14363.28776	Cluster-14363.7381
Cluster-14363.11408	Cluster-14363.30915
Cluster-16551.0	Cluster-14363.5680
Cluster-14363.21574	Cluster-14363.35318
Cluster-16344.0	Cluster-14363.11553
Cluster-14363.23619	Cluster-14363.22297
Cluster-14363.26277	Cluster-14363.6043
Cluster-14363.25877	Cluster-14363.19568
Cluster-14363.25395	Cluster-14363.29874
Cluster-14363.21067	Cluster-14363.33037
Cluster-14363.24920	Cluster-14363.20923
Cluster-20526.0	Cluster-14363.5189
Cluster-14363.15263	Cluster-14363.4832
Cluster-14363.9695	Cluster-14363.209
Cluster-14363.12172	Cluster-14363.21528
Cluster-14363.7472	Cluster-7244.1
Cluster-14363.12202	Cluster-14363.33619
Cluster-14363.17092	Cluster-14363.23647
Cluster-18009.0	Cluster-14363.21533
Cluster-14363.11823	Cluster-14363.21285
Cluster-14363.9923	Cluster-14363.35574
Cluster-14363.12410	Cluster-5073.3
Cluster-14363.25005	Cluster-14363.21908
Cluster-19596.1	Cluster-14363.28746
Cluster-14363.13568	Cluster-14363.13406
Cluster-21203.0	Cluster-14363.19711
Cluster-17963.0	Cluster-14363.34014
Cluster-14363.11282	Cluster-14363.6782
Cluster-14363.13438	Cluster-14363.6070
Cluster-14363.23252	Cluster-14363.446
Cluster-14363.15679	Cluster-14363.6462
Cluster-14363.13890	Cluster-14363.2602
Cluster-14363.17418	Cluster-14363.23029
Cluster-14363.27327	Cluster-14363.28752
Cluster-14363.22565	Cluster-14363.12932
Cluster-14363.8697	Cluster-14363.33578
Cluster-14363.20335	Cluster-14363.32927
Cluster-14363.12813	Cluster-14363.3796
Cluster-14363.20926	Cluster-14363.19630
Cluster-16364.0	Cluster-14363.2663
Cluster-14363.23211	Cluster-14363.15109
Cluster-14363.7743	Cluster-14363.3075
Cluster-14363.26629	Cluster-14363.394
Cluster-14363.22648	Cluster-14363.20966
Cluster-14363.10931	Cluster-4867.0
Cluster-14363.9599	Cluster-14363.570
Cluster-14363.19420	Cluster-14363.26964
Cluster-14363.18458	Cluster-14363.21400
Cluster-14363.20069	Cluster-14363.692
Cluster-14363.26739	Cluster-14363.12839
Cluster-14363.25938	Cluster-14363.11652
Cluster-14363.6018	Cluster-14363.15075
Cluster-14363.30863	Cluster-14363.2649
Cluster-14363.25095	Cluster-19209.0
Cluster-14363.6410	Cluster-14363.749
Cluster-14363.18162	Cluster-14363.4726
Cluster-14363.26201	Cluster-14363.28407
Cluster-14363.18011	Cluster-14363.16384
Cluster-14363.9318	Cluster-14363.30568
Cluster-14363.12917	Cluster-14363.33759
Cluster-14363.23516	Cluster-14363.30888
Cluster-14363.17226	Cluster-14363.169
Cluster-14363.14512	Cluster-14363.19252
Cluster-14363.14139	Cluster-14363.19297
Cluster-14363.20448	Cluster-14363.34481
Cluster-14363.26474	Cluster-14363.3468
Cluster-14363.10516	Cluster-14363.3185
Cluster-14363.24020	Cluster-14363.11605
Cluster-14363.15830	Cluster-4588.0
Cluster-14363.27618	Cluster-14363.31373
Cluster-14363.13126	Cluster-14363.8863
Cluster-17289.0	Cluster-14363.555
Cluster-14363.6482	Cluster-14363.6718
Cluster-14363.5556	Cluster-14363.320
Cluster-14363.7668	Cluster-14363.18692
Cluster-14363.5631	Cluster-14363.30879
Cluster-14363.24455	Cluster-14363.15504
Cluster-17831.0	Cluster-14363.30649
Cluster-14363.23337	Cluster-14363.18858
Cluster-14363.19356	Cluster-14363.9236
Cluster-14363.24199	Cluster-14363.21796
Cluster-14363.11930	Cluster-14363.24804
Cluster-14363.27276	Cluster-14363.31217
Cluster-14363.19277	Cluster-14363.2446
Cluster-15753.0	Cluster-14363.13434
Cluster-14363.4842	Cluster-14363.3055
Cluster-14363.15356	Cluster-4428.1
Cluster-14363.16797	Cluster-14363.17268
Cluster-14363.18584	Cluster-14363.11901
Cluster-14363.10915	Cluster-14363.23168
Cluster-14363.16678	Cluster-14363.31223
Cluster-14363.18244	Cluster-14363.6343
Cluster-14363.13149	Cluster-14363.29029
Cluster-14363.19410	Cluster-14363.12244
Cluster-14363.27644	Cluster-14363.28532
Cluster-14363.18795	Cluster-14363.21910
Cluster-16240.1	Cluster-14363.4092
Cluster-14363.6231	Cluster-14363.4037
Cluster-14363.25842	Cluster-14363.18754
Cluster-14363.19228	Cluster-14363.30541
Cluster-14363.13165	Cluster-4562.0
Cluster-14363.12448	Cluster-14363.3129
Cluster-14363.12770	Cluster-14363.6311
Cluster-14363.15118	Cluster-14363.23309
Cluster-14363.18805	Cluster-14363.24827
Cluster-18209.0	Cluster-15139.0
Cluster-14363.13095	Cluster-14363.33690
Cluster-14363.22235	Cluster-14363.24502
Cluster-19707.0	Cluster-14363.3535
Cluster-14363.16478	Cluster-14363.534
Cluster-16615.0	Cluster-4235.0
Cluster-14363.13387	Cluster-187.0
Cluster-14363.23406	Cluster-14363.5823
Cluster-14363.14441	Cluster-14363.2851
Cluster-14363.6920	Cluster-14363.5766
Cluster-14363.4117	Cluster-14363.11653
Cluster-14363.14849	Cluster-14363.667
Cluster-14363.18073	Cluster-14363.32869
Cluster-14363.11112	Cluster-14363.24813
Cluster-14363.16067	Cluster-14363.19413
Cluster-14363.18809	Cluster-14363.571
Cluster-14363.7837	Cluster-14363.30379
Cluster-14420.0	Cluster-14363.10496
Cluster-14363.16342	Cluster-14363.3009
Cluster-14363.13591	Cluster-14363.22339
Cluster-14363.5701	Cluster-14363.8273
Cluster-14363.9184	Cluster-14363.24623
Cluster-14363.21606	Cluster-14363.3843
Cluster-18469.0	Cluster-14363.34997
Cluster-14363.9904	Cluster-4687.2
Cluster-14363.21221	Cluster-14363.31046
Cluster-17253.0	Cluster-14363.27752
Cluster-14363.28515	Cluster-14363.16669
Cluster-14363.14575	Cluster-14363.7861
Cluster-14363.18853	Cluster-14363.32111
Cluster-14363.23375	Cluster-14363.11908
Cluster-14363.18998	Cluster-14363.9312
Cluster-14363.22490	Cluster-14363.27966
Cluster-14363.16737	Cluster-14363.19205
Cluster-16895.0	Cluster-14363.26003
Cluster-14363.11536	Cluster-14363.18571
Cluster-14363.9347	Cluster-14363.585
Cluster-14363.18562	Cluster-14363.7870
Cluster-14363.24508	Cluster-14363.28868
Cluster-14363.24880	Cluster-14363.18748
Cluster-14363.2283	Cluster-14363.31621
Cluster-14363.10107	Cluster-14363.1846
Cluster-14363.23546	Cluster-14363.23399
Cluster-14363.19515	Cluster-4688.0
Cluster-14363.15961	Cluster-14363.17166
Cluster-14363.11822	Cluster-2662.0
Cluster-14363.19028	Cluster-14363.2284
Cluster-14363.27891	Cluster-14363.18595
Cluster-14363.26454	Cluster-14363.5880
Cluster-14363.19016	Cluster-14363.24670
Cluster-14363.18850	Cluster-148.0
Cluster-14363.24151	Cluster-14363.18600
Cluster-14363.16128	Cluster-14363.3502
Cluster-14363.23083	Cluster-14363.8780
Cluster-14363.20150	Cluster-14363.3049
Cluster-13567.0	Cluster-14363.573
Cluster-14363.18559	Cluster-14363.24861
Cluster-14363.11743	Cluster-14363.12529
Cluster-14363.13132	Cluster-14363.517
Cluster-14363.35127	Cluster-14363.29877
Cluster-14363.6562	Cluster-14363.30971
Cluster-14363.14215	Cluster-14363.34253
Cluster-14363.19730	Cluster-14363.17737
Cluster-14363.17413	Cluster-4710.0
Cluster-14363.15763	Cluster-14363.25042
Cluster-14363.27202	Cluster-20878.1
Cluster-14363.17841	Cluster-14363.8090
Cluster-14363.22392	Cluster-14363.25822
Cluster-14363.18445	Cluster-14363.28750
Cluster-19158.0	Cluster-14363.31109
Cluster-14363.14469	Cluster-14363.34007
Cluster-14363.24593	Cluster-14363.1386
Cluster-14363.21611	Cluster-14363.26792
Cluster-14363.22685	Cluster-14363.30270
Cluster-21074.0	Cluster-14363.29876
Cluster-14363.18841	Cluster-14363.8359
Cluster-14363.7210	Cluster-14363.31279
Cluster-14363.25385	Cluster-14363.4141
Cluster-14363.29372	Cluster-14363.12506
Cluster-14363.19271	Cluster-14363.1113
Cluster-14363.18937	Cluster-14363.2653
Cluster-14363.20068	Cluster-14363.15126
Cluster-14363.30105	Cluster-14363.6849
Cluster-14960.0	Cluster-14363.16868
Cluster-14363.5111	Cluster-14363.3172
Cluster-14363.16867	Cluster-14363.33487
Cluster-14363.4658	Cluster-14363.6854
Cluster-16924.0	Cluster-14363.13127
Cluster-19185.0	Cluster-14363.14378
Cluster-14363.26906	Cluster-14363.28180
Cluster-14363.15500	Cluster-14363.31139
Cluster-14363.13550	Cluster-14363.5735
Cluster-14363.7596	Cluster-14363.35315
Cluster-15269.0	Cluster-14363.26625
Cluster-14363.15281	Cluster-14363.26878
Cluster-14363.10575	Cluster-14363.4192
Cluster-14363.10446	Cluster-14363.29897
Cluster-14363.23094	Cluster-14363.10654
Cluster-14363.21159	Cluster-14363.706
Cluster-14363.18854	Cluster-14363.3215
Cluster-14363.22982	Cluster-14363.2846
Cluster-14363.28007	Cluster-14363.26504
Cluster-14363.16102	Cluster-14363.27902
Cluster-14363.21286	Cluster-14363.32941
Cluster-14363.15509	Cluster-14363.449
Cluster-14363.4418	Cluster-14363.21778
Cluster-14363.26520	Cluster-14363.10205
Cluster-14363.6739	Cluster-14363.8321
Cluster-14363.1273	Cluster-14363.22084
Cluster-14363.13945	Cluster-14363.32778
Cluster-14363.21523	Cluster-14363.639
Cluster-16968.0	Cluster-14363.34372
Cluster-14363.15300	Cluster-14363.17582
Cluster-14363.14782	Cluster-14363.25493
Cluster-14363.17678	Cluster-14363.35673
Cluster-14230.0	Cluster-14363.27369
Cluster-14363.2287	Cluster-14363.15960
Cluster-14363.4158	Cluster-14363.24762
Cluster-14363.34179	Cluster-14363.19512
Cluster-14363.21981	Cluster-14363.22201
Cluster-14363.20463	Cluster-14363.3647
Cluster-17304.0	Cluster-14363.3882
Cluster-14363.23605	Cluster-14363.25999
Cluster-14363.14331	Cluster-13989.0
Cluster-14363.33598	Cluster-14363.20986
Cluster-14363.12988	Cluster-14363.20
Cluster-14363.16897	Cluster-14363.21291
Cluster-14363.7810	Cluster-14363.25045
Cluster-14363.15919	Cluster-14363.28055
Cluster-14363.12013	Cluster-14363.33257
Cluster-14363.4285	Cluster-19615.0
Cluster-14363.20484	Cluster-14363.21154
Cluster-14363.25690	Cluster-171.0
Cluster-14363.12799	Cluster-17969.0
Cluster-14363.17528	Cluster-14363.31843
Cluster-14363.7105	Cluster-14363.463
Cluster-14363.17369	Cluster-13489.0
Cluster-14363.29427	Cluster-14363.3991
Cluster-14363.18088	Cluster-14363.17781
Cluster-14363.1844	Cluster-14363.26958
Cluster-14363.27274	Cluster-14363.741
Cluster-14363.8415	Cluster-14363.27822
Cluster-15866.0	Cluster-14363.25046
Cluster-14363.25236	Cluster-14363.21639
Cluster-14363.15284	Cluster-14363.33547
Cluster-14363.19278	Cluster-14363.206
Cluster-14363.13997	Cluster-14363.5310
Cluster-14363.12134	Cluster-14363.1663
Cluster-14363.34678	Cluster-14363.2021
Cluster-14363.19851	Cluster-14363.21236
Cluster-14363.16177	Cluster-14363.24815
Cluster-14363.17110	Cluster-14363.18932
Cluster-14363.15631	Cluster-4860.0
Cluster-14363.10072	Cluster-14363.22813
Cluster-14363.23736	Cluster-14363.23070
Cluster-14363.17047	Cluster-14363.12077
Cluster-14363.23548	Cluster-14363.17558
Cluster-14363.5224	Cluster-14363.20527
Cluster-14363.15372	Cluster-16742.0
Cluster-14363.19914	Cluster-14363.17631
Cluster-14363.18000	Cluster-14363.20574
Cluster-14363.28351	Cluster-16431.0
Cluster-14363.10451	Cluster-14363.6472
Cluster-17668.0	Cluster-14363.14318
Cluster-14363.22411	Cluster-14363.2280
Cluster-14363.15358	Cluster-14363.33667
Cluster-14363.19034	Cluster-14363.5639
Cluster-14363.18256	Cluster-14363.1827
Cluster-14363.14739	Cluster-14363.19461
Cluster-14363.20441	Cluster-14363.33963
Cluster-14363.13714	Cluster-14363.34045
Cluster-14363.25357	Cluster-14363.28145
Cluster-14363.13675	Cluster-14363.377
Cluster-14363.7141	Cluster-14363.7408
Cluster-14363.20976	Cluster-14363.514
Cluster-14363.14437	Cluster-14363.2481
Cluster-14363.21437	Cluster-5149.0
Cluster-17994.0	Cluster-14363.26823
Cluster-14363.17351	Cluster-14363.24803
Cluster-14363.20214	Cluster-14363.34930
Cluster-14363.22703	Cluster-1184.0
Cluster-14363.8812	Cluster-14363.19389
Cluster-14363.11423	Cluster-14363.31436
Cluster-15826.0	Cluster-14363.24829
Cluster-14363.11028	Cluster-14363.6623
Cluster-14363.5138	Cluster-14363.21781
Cluster-14363.27504	Cluster-14363.16576
Cluster-14363.7700	Cluster-14363.13428
Cluster-14363.22329	Cluster-14363.20232
Cluster-14363.14977	Cluster-14363.31553
Cluster-14363.15194	Cluster-2263.0
Cluster-14363.31866	Cluster-2076.2
Cluster-14363.11042	Cluster-14363.4416
Cluster-14363.9439	Cluster-14363.34112
Cluster-18873.0	Cluster-14363.28800
Cluster-14363.25795	Cluster-14363.32005
Cluster-14363.5391	Cluster-14363.35619
Cluster-14363.22807	Cluster-14363.31519
Cluster-14363.13070	Cluster-14363.25017
Cluster-14363.25801	Cluster-14363.2082
Cluster-14363.15986	Cluster-14363.24830
Cluster-14363.16167	Cluster-79.0
Cluster-14363.18565	Cluster-14363.26223
Cluster-14363.21763	Cluster-14363.31150
Cluster-14363.16835	Cluster-14363.5693
Cluster-17858.0	Cluster-4192.0
Cluster-14363.21573	Cluster-14363.768
Cluster-14363.31083	Cluster-14363.31000
Cluster-14363.14828	Cluster-4711.0
Cluster-14363.30372	Cluster-14363.34241
Cluster-14363.10129	Cluster-14363.13990
Cluster-14363.24465	Cluster-14363.26956
Cluster-14363.14359	Cluster-14363.31348
Cluster-14363.15276	Cluster-14363.31278
Cluster-14363.26502	Cluster-14448.0
Cluster-14363.34492	Cluster-14363.8259
Cluster-14363.14647	Cluster-14363.24464
Cluster-14363.30049	Cluster-14363.9310
Cluster-14363.17215	Cluster-14363.20212
Cluster-14363.15621	Cluster-14363.7798
Cluster-14363.10023	Cluster-14363.13205
Cluster-14363.15788	Cluster-14363.20531
Cluster-14363.4724	Cluster-14363.5101
Cluster-14363.23868	Cluster-14363.34952
Cluster-14363.27413	Cluster-14363.14434
Cluster-14363.24433	Cluster-14363.26289
Cluster-14363.13947	Cluster-14363.13807
Cluster-14363.12223	Cluster-14363.24814
Cluster-14363.30021	Cluster-14363.34397
Cluster-14363.20021	Cluster-19706.0
Cluster-14446.0	Cluster-14363.8871
Cluster-14363.15179	Cluster-14363.24809
Cluster-14363.15769	Cluster-14363.1927
Cluster-14363.23860	Cluster-14363.33763
Cluster-14363.27241	Cluster-14363.17849
Cluster-14363.3791	Cluster-14363.11019
Cluster-14363.3315	Cluster-14363.27764
Cluster-14363.15451	Cluster-14363.32984
Cluster-14363.20748	Cluster-14363.5123
Cluster-14363.18586	Cluster-14363.7046
Cluster-14363.10891	Cluster-14363.35515
Cluster-14363.25776	Cluster-14363.3727
Cluster-20324.0	Cluster-14363.2469
Cluster-19303.0	Cluster-14363.3684
Cluster-14363.18646	Cluster-14363.34983
Cluster-18534.0	Cluster-14363.605
Cluster-14363.29365	Cluster-14363.4901
Cluster-14363.21540	Cluster-14363.1595
Cluster-14363.12881	Cluster-19242.1
Cluster-14363.18568	Cluster-14363.23191
Cluster-17923.0	Cluster-14363.18897
Cluster-14363.20969	Cluster-14363.26291
Cluster-14363.11097	Cluster-14363.7906
Cluster-18988.0	Cluster-14363.2694
Cluster-14363.10013	Cluster-14363.35297
Cluster-14363.28896	Cluster-14363.31512
Cluster-14363.20056	Cluster-14363.16991
Cluster-14363.21643	Cluster-14363.7319
Cluster-14363.21927	Cluster-14363.10347
Cluster-14363.19944	Cluster-14363.2955
Cluster-14363.6726	Cluster-14363.33610
Cluster-14363.10932	Cluster-14363.4289
Cluster-14363.7760	Cluster-14363.20049
Cluster-14363.10886	Cluster-14363.5895
Cluster-14363.22142	Cluster-14363.34068
Cluster-17139.0	Cluster-133.0
Cluster-14363.15350	Cluster-14363.7862
Cluster-14363.14831	Cluster-14363.16568
Cluster-14363.27640	Cluster-14363.30990
Cluster-14363.9233	Cluster-14363.22833
Cluster-14363.16498	Cluster-14363.9343
Cluster-14363.11038	Cluster-14363.18353
Cluster-14363.14744	Cluster-14363.34778
Cluster-14363.15293	Cluster-14363.7605
Cluster-14363.11777	Cluster-14363.11195
Cluster-15751.0	Cluster-14363.7079
Cluster-14363.25906	Cluster-14363.24497
Cluster-14363.10502	Cluster-14363.15848
Cluster-14363.22663	Cluster-142.0
Cluster-14363.12390	Cluster-14363.23137
Cluster-14363.9069	Cluster-14363.14306
Cluster-14363.17470	Cluster-14363.33620
Cluster-18649.0	Cluster-14363.6085
Cluster-14363.19846	Cluster-14363.2144
Cluster-14363.23741	Cluster-14363.10687
Cluster-14363.24615	Cluster-14363.25173
Cluster-14363.20696	Cluster-14363.10806
Cluster-14363.13809	Cluster-14363.29082
Cluster-14363.30099	Cluster-14363.27370
Cluster-14363.13452	Cluster-14363.7358
Cluster-18775.0	Cluster-14363.31072
Cluster-14363.12867	Cluster-14363.18005
Cluster-14363.6871	Cluster-14363.1011
Cluster-14363.8524	Cluster-14363.29146
Cluster-14363.23203	Cluster-14363.20354
Cluster-17265.2	Cluster-14363.10137
Cluster-14363.10902	Cluster-14363.12385
Cluster-14363.17147	Cluster-14363.9699
Cluster-19765.0	Cluster-18427.0
Cluster-14363.25688	Cluster-14363.17003
Cluster-14363.17967	Cluster-14363.15198
Cluster-14363.25587	Cluster-14363.27743
Cluster-14363.25196	Cluster-14363.20813
Cluster-19119.0	Cluster-14363.24807
Cluster-14363.9740	Cluster-14363.7853
Cluster-14363.9984	Cluster-14363.16995
Cluster-14363.26992	Cluster-14363.17829
Cluster-14363.25288	Cluster-14363.31963
Cluster-16023.0	Cluster-12694.0
Cluster-14363.11943	Cluster-14363.23323
Cluster-15340.0	Cluster-14363.17303
Cluster-14363.34058	Cluster-14363.19115
Cluster-13282.0	Cluster-14363.20276
Cluster-14363.18862	Cluster-14363.6124
Cluster-14363.8819	Cluster-14363.13077
Cluster-14363.15829	Cluster-14363.32515
Cluster-14363.19513	Cluster-14363.20954
Cluster-14363.11300	Cluster-14363.18345
Cluster-14363.9628	Cluster-14363.2359
Cluster-14363.13311	Cluster-14363.6438
Cluster-14363.19626	Cluster-14363.18493
Cluster-14363.17023	Cluster-14363.3983
Cluster-18096.0	Cluster-14363.22537
Cluster-14363.19471	Cluster-14363.26407
Cluster-19845.1	Cluster-4992.0
Cluster-14363.24736	Cluster-14363.7306
Cluster-14363.32203	Cluster-14363.6964
Cluster-14363.18156	Cluster-14363.138
Cluster-14363.20197	Cluster-14363.14668
Cluster-14363.13842	Cluster-14363.21126
Cluster-14363.17084	Cluster-14363.18605
Cluster-14363.24453	Cluster-14363.20660
Cluster-14363.12895	Cluster-14363.24505
Cluster-14363.10896	Cluster-14363.30997
Cluster-17557.0	Cluster-14363.27448
Cluster-14363.7461	Cluster-14363.12996
Cluster-14363.17874	Cluster-14363.21736
Cluster-14363.8532	Cluster-14363.31507
Cluster-14363.18523	Cluster-14363.14514
Cluster-14363.20091	Cluster-14363.35366
Cluster-14363.14085	Cluster-14363.35289
Cluster-14363.23270	Cluster-14363.20246
Cluster-14363.670	Cluster-14363.32139
Cluster-14363.15733	Cluster-14363.12668
Cluster-14363.16979	Cluster-14363.35881
Cluster-14363.14129	Cluster-14363.23955
Cluster-17870.2	Cluster-14363.31656
Cluster-14363.1181	Cluster-14363.35851
Cluster-14363.19589	Cluster-14363.19896
Cluster-14363.18071	Cluster-14363.18682
Cluster-14363.24764	Cluster-14363.30246
Cluster-14363.27610	Cluster-14363.13695
Cluster-14363.16269	Cluster-14981.0
Cluster-14363.19612	Cluster-19239.0
Cluster-14363.19903	Cluster-14363.24966
Cluster-14363.11166	Cluster-14363.29085
Cluster-14363.26470	Cluster-14363.5805
Cluster-14363.14465	Cluster-14363.633
Cluster-14363.5896	Cluster-14363.15123
Cluster-14363.13292	Cluster-14363.1468
Cluster-14363.27578	Cluster-14363.26232
Cluster-14363.17552	Cluster-14363.6556
Cluster-14363.26178	Cluster-14363.28978
Cluster-14363.31132	Cluster-14363.24503
Cluster-14363.15357	Cluster-14363.24819
Cluster-14363.18451	Cluster-14363.4974
Cluster-18137.0	Cluster-14363.35090
Cluster-14363.12211	Cluster-14363.12197
Cluster-14363.11265	Cluster-14363.773
Cluster-14363.18534	Cluster-14363.6359
Cluster-14363.21803	Cluster-14363.27447
Cluster-14363.10933	Cluster-14363.16626
Cluster-14363.28853	Cluster-14363.23101
Cluster-14363.16524	Cluster-14363.31218
Cluster-14363.15569	Cluster-14363.5799
Cluster-14363.13193	Cluster-14363.7863
Cluster-14363.30357	Cluster-14363.4723
Cluster-14363.27983	Cluster-14363.32656
Cluster-15022.0	Cluster-14363.10266
Cluster-14363.14308	Cluster-14363.2468
Cluster-14363.17181	Cluster-14363.24801
Cluster-21485.0	Cluster-80.0
Cluster-14363.12462	Cluster-14363.16015
Cluster-14363.27529	Cluster-21277.0
Cluster-14363.15804	Cluster-14363.14151
Cluster-14363.15891	Cluster-14363.7077
Cluster-17784.0	Cluster-14363.15193
Cluster-14363.7832	Cluster-14363.32718
Cluster-14363.4318	Cluster-14363.22021
Cluster-14363.14914	Cluster-14363.29086
Cluster-14363.20881	Cluster-14363.7170
Cluster-14363.9138	Cluster-14363.5800
Cluster-14363.27302	Cluster-14363.35743
Cluster-14363.13474	Cluster-14363.23680
Cluster-14363.12341	Cluster-14363.1370
Cluster-14363.18832	Cluster-14363.30497
Cluster-14363.28056	Cluster-14363.23606
Cluster-14363.14809	Cluster-14363.33476
Cluster-14363.18537	Cluster-14363.28831
Cluster-14363.8354	Cluster-14363.14375
Cluster-14363.19359	Cluster-14363.7044
Cluster-14363.27141	Cluster-13219.0
Cluster-14363.21272	Cluster-14363.20138
Cluster-14363.18616	Cluster-14363.24320
Cluster-14363.12786	Cluster-14363.31204
Cluster-14363.3208	Cluster-14363.16002
Cluster-14363.30750	Cluster-14363.31230
Cluster-14363.11893	Cluster-14363.26560
Cluster-14363.32366	Cluster-14363.28823
Cluster-14363.11023	Cluster-14363.11659
Cluster-14363.16893	Cluster-14363.4130
Cluster-14363.18069	Cluster-14363.31319
Cluster-14363.26709	Cluster-14363.29021
Cluster-14363.13074	Cluster-14363.2752
Cluster-14363.21386	Cluster-14363.610
Cluster-14363.5911	Cluster-14363.20987
Cluster-14363.24117	Cluster-14363.13028
Cluster-14363.6142	Cluster-14363.30944
Cluster-14363.30522	Cluster-14363.10730
Cluster-17524.0	Cluster-2076.0
Cluster-14363.17462	Cluster-14363.5790
Cluster-14363.13324	Cluster-14363.26707
Cluster-19140.0	Cluster-14363.32704
Cluster-14363.18507	Cluster-14363.12934
Cluster-14363.10359	Cluster-14363.28976
Cluster-14363.10652	Cluster-14363.35038
Cluster-14363.7963	Cluster-14363.31187
Cluster-14363.19670	Cluster-208.0
Cluster-14363.25058	Cluster-14363.743
Cluster-14363.10397	Cluster-14363.28357
Cluster-14363.15403	Cluster-14363.19366
Cluster-17607.0	Cluster-14363.22830
Cluster-14363.23650	Cluster-14363.1903
Cluster-14363.6256	Cluster-14363.20985
Cluster-14363.20855	Cluster-14363.24802
Cluster-14351.0	Cluster-14363.35216
Cluster-14363.18513	Cluster-14363.21313
Cluster-14363.25719	Cluster-14363.24967
Cluster-14363.19160	Cluster-14363.19353
Cluster-14363.14638	Cluster-14363.5487
Cluster-14363.34710	Cluster-14363.24549
Cluster-16883.0	Cluster-821.1
Cluster-14363.3568	Cluster-14363.11789
Cluster-14363.6147	Cluster-14363.4592
Cluster-14363.15953	Cluster-14363.13553
Cluster-14363.11622	Cluster-14363.11570
Cluster-14363.14123	Cluster-14363.5616
Cluster-14363.19992	Cluster-16116.0
Cluster-14363.13500	Cluster-14363.5737
Cluster-14363.15019	Cluster-14363.34173
Cluster-14363.14346	Cluster-14363.5226
Cluster-14363.33277	Cluster-14363.27391
Cluster-14363.18991	Cluster-14363.12734
Cluster-14363.25752	Cluster-14363.31126
Cluster-14363.12935	Cluster-15521.0
Cluster-14363.27315	Cluster-14363.35616
Cluster-14363.21036	Cluster-14363.15594
Cluster-14363.7687	Cluster-14363.19519
Cluster-14363.27466	Cluster-14363.23506
Cluster-14363.15244	Cluster-14363.21891
Cluster-14363.13090	Cluster-14363.29881
Cluster-14363.17154	Cluster-14363.27395
Cluster-14363.17921	Cluster-1959.0
Cluster-14363.2121	Cluster-14363.35363
Cluster-19808.0	Cluster-14363.30734
Cluster-14363.34783	Cluster-14363.16997
Cluster-14363.32647	Cluster-14363.34455
Cluster-14363.17454	Cluster-14363.14014
Cluster-14363.31791	Cluster-14363.35378
Cluster-14363.19657	Cluster-14363.30302
Cluster-14363.17320	Cluster-14363.11371
Cluster-14363.16538	Cluster-14363.34351
Cluster-16760.0	Cluster-14363.19051
Cluster-14363.12063	Cluster-157.0
Cluster-14363.29213	Cluster-14363.2197
Cluster-14363.27899	Cluster-14363.22493
Cluster-14363.8369	Cluster-14363.3212
Cluster-20264.0	Cluster-14363.127
Cluster-14363.18619	Cluster-14363.10739
Cluster-14735.0	Cluster-14363.14943
Cluster-14363.10607	Cluster-14363.2424
Cluster-14363.19640	Cluster-14363.2426
Cluster-14363.6355	Cluster-14363.33666
Cluster-14363.11600	Cluster-14363.258
Cluster-14363.25444	Cluster-14363.18868
Cluster-14363.4204	Cluster-14363.13608
Cluster-14363.15618	Cluster-14363.7012
Cluster-14363.31014	Cluster-14363.15452
Cluster-14363.18941	Cluster-14363.989
Cluster-14363.11137	Cluster-14363.20808
Cluster-14363.24724	Cluster-13561.0
Cluster-14363.17968	Cluster-14363.3092
Cluster-14363.1058	Cluster-14363.30973
Cluster-14363.21399	Cluster-14363.22444
Cluster-14363.24617	Cluster-14363.31075
Cluster-15291.0	Cluster-14363.29057
Cluster-14363.25591	Cluster-14363.10328
Cluster-14363.12288	Cluster-14363.4439
Cluster-14363.18746	Cluster-14363.13920
Cluster-14363.4905	Cluster-14363.32679
Cluster-14363.6929	Cluster-14363.26965
Cluster-18438.0	Cluster-14363.379
Cluster-14363.25063	Cluster-14363.25437
Cluster-14363.12396	Cluster-14363.35416
Cluster-14363.18903	Cluster-14363.23965
Cluster-18257.0	Cluster-14363.31431
Cluster-14363.11093	Cluster-14363.6208
Cluster-14363.15117	Cluster-14363.18929
Cluster-14363.2301	Cluster-858.0
Cluster-14363.17269	Cluster-14363.419
Cluster-14700.0	Cluster-14363.35661
Cluster-14363.13279	Cluster-14363.24417
Cluster-14363.16945	Cluster-14363.29311
Cluster-14363.14071	Cluster-14363.15449
Cluster-14363.30165	Cluster-14363.35451
Cluster-14363.17463	Cluster-14363.16788
Cluster-14363.15377	Cluster-14363.35390
Cluster-14363.21564	Cluster-14363.32610
Cluster-14363.10708	Cluster-14363.31140
Cluster-14363.24331	Cluster-4547.0
Cluster-14363.28065	Cluster-14363.17948
Cluster-14363.27234	Cluster-14363.3369
Cluster-14363.5128	Cluster-14363.5388
Cluster-14363.11358	Cluster-14363.4588
Cluster-14363.18337	Cluster-14363.12110
Cluster-14363.9870	Cluster-14363.18644
Cluster-14363.25576	Cluster-14363.6313
Cluster-14363.18439	Cluster-14363.644
Cluster-17999.0	Cluster-14363.915
Cluster-14363.27278	Cluster-14363.24658
Cluster-20632.0	Cluster-14363.20024
Cluster-14363.25164	Cluster-14363.34938
Cluster-14363.10046	Cluster-14363.24153
Cluster-14363.30024	Cluster-14363.22642
Cluster-21024.0	Cluster-14363.12280
Cluster-14363.8449	Cluster-14363.28749
Cluster-14363.9492	Cluster-14363.7554
Cluster-14363.17575	Cluster-14640.0
Cluster-14363.23747	Cluster-14363.811
Cluster-14363.27948	Cluster-14363.13023
Cluster-14363.10439	Cluster-14363.721
Cluster-14363.13763	Cluster-14363.32902
Cluster-14363.7510	Cluster-14363.13021
Cluster-14363.8861	Cluster-14363.17183
Cluster-14363.8258	Cluster-14363.21187
Cluster-14363.11700	Cluster-14363.3247
Cluster-14363.10160	Cluster-14363.25399
Cluster-14363.17064	Cluster-14363.26640
Cluster-14363.26516	Cluster-14363.7803
Cluster-14363.14787	Cluster-20878.0
Cluster-14363.26040	Cluster-14363.20581
Cluster-14363.22079	Cluster-14363.30079
Cluster-14363.4900	Cluster-14363.25091
Cluster-17992.0	Cluster-14363.16109
Cluster-14363.31984	Cluster-14363.28256
Cluster-14363.15148	Cluster-14363.2976
Cluster-14363.27275	Cluster-13681.0
Cluster-14363.13008	Cluster-14363.7765
Cluster-14363.18712	Cluster-14363.8857
Cluster-14363.16381	Cluster-17724.0
Cluster-14363.24179	Cluster-14363.9627
Cluster-14363.18456	Cluster-14363.35285
Cluster-14363.18671	Cluster-14363.14992
Cluster-14363.22066	Cluster-14363.5801
Cluster-14363.30900	Cluster-14363.4175
Cluster-14363.14492	Cluster-14363.19756
Cluster-14363.15597	Cluster-14363.27850
Cluster-14363.61	Cluster-14363.16488
Cluster-14363.4954	Cluster-14363.3036
Cluster-15763.0	Cluster-14363.21521
Cluster-19304.0	Cluster-14363.5759
Cluster-14363.5569	Cluster-14363.32337
Cluster-14363.532	Cluster-14363.23748
Cluster-14363.17650	Cluster-14363.2145
Cluster-14363.6811	Cluster-14363.2987
Cluster-19428.0	Cluster-112.0
Cluster-14363.9131	Cluster-14363.4099
Cluster-12873.1	Cluster-14363.4138
Cluster-14363.14790	Cluster-14363.32484
Cluster-14363.11490	Cluster-14363.13025
Cluster-14363.12745	Cluster-14363.7740
Cluster-14363.694	Cluster-16677.0
Cluster-14363.20442	Cluster-14363.31915
Cluster-14363.10592	Cluster-14363.31801
Cluster-14363.6326	Cluster-14363.33622
Cluster-14363.18142	Cluster-14363.24407
Cluster-14363.18713	Cluster-14363.466
Cluster-14363.18488	Cluster-14363.7866
Cluster-14363.15590	Cluster-14363.33761
Cluster-14363.6887	Cluster-14363.19058
Cluster-14363.4335	Cluster-14363.31002
Cluster-14363.17162	Cluster-14363.26257
Cluster-16694.0	Cluster-14363.19242
Cluster-14363.8855	Cluster-4729.0
Cluster-18172.0	Cluster-14363.13027
Cluster-14363.22067	Cluster-14363.3021
Cluster-14363.18767	Cluster-14363.35284
Cluster-14363.20868	Cluster-15703.0
Cluster-14363.14780	Cluster-14363.28602
Cluster-14363.13313	Cluster-14363.609
Cluster-14363.15229	Cluster-4840.0
Cluster-14363.10557	Cluster-14363.18894
Cluster-14363.12446	Cluster-14363.35421
Cluster-16707.0	Cluster-14363.23307
Cluster-14266.0	Cluster-14363.16883
Cluster-14363.27060	Cluster-14363.34733
Cluster-14363.388	Cluster-14363.6644
Cluster-14363.7041	Cluster-14363.13919
Cluster-14363.12691	Cluster-14363.19131
Cluster-14363.9791	Cluster-14363.33754
Cluster-14363.23088	Cluster-14363.14468
Cluster-14363.33745	Cluster-14363.27222
Cluster-14363.19733	Cluster-14363.6254
Cluster-17684.0	Cluster-14363.896
Cluster-14363.12910	Cluster-14363.33964
Cluster-14363.8785	Cluster-14363.16215
Cluster-14363.8546	Cluster-14363.33698
Cluster-14363.27289	Cluster-14363.22342
Cluster-21124.0	Cluster-14363.17050
Cluster-14363.10434	Cluster-14363.2595
Cluster-14363.11981	Cluster-14363.20781
Cluster-14363.33020	Cluster-14363.13046
Cluster-14363.20880	Cluster-14363.13720
Cluster-14363.14084	Cluster-14363.35840
Cluster-14363.21161	Cluster-14363.12043
Cluster-14363.25498	Cluster-14363.15966
Cluster-14363.26599	Cluster-3072.0
Cluster-14363.16095	Cluster-14363.26320
Cluster-14363.18315	Cluster-14363.3276
Cluster-14363.27654	Cluster-14363.15364
Cluster-14363.5764	Cluster-14363.25901
Cluster-14363.10936	Cluster-14363.14218
Cluster-14363.9212	Cluster-14363.31095
Cluster-14363.17499	Cluster-14363.19073
Cluster-14363.9894	Cluster-14363.28778
Cluster-14363.12693	Cluster-5158.0
Cluster-14363.30569	Cluster-14363.10916
Cluster-14363.27061	Cluster-14363.17854
Cluster-14363.19164	Cluster-14363.28012
Cluster-14363.22379	Cluster-14363.31070
Cluster-13315.0	Cluster-14363.19991
Cluster-19503.0	Cluster-14363.16158
Cluster-14363.15239	Cluster-14363.34348
Cluster-14363.11578	Cluster-14363.3431
Cluster-14363.18532	Cluster-14363.3101
Cluster-14363.21589	Cluster-14363.5929
Cluster-14363.10280	Cluster-14363.35409
Cluster-14363.11413	Cluster-14363.12474
Cluster-14363.18575	Cluster-14363.18152
Cluster-14363.22222	Cluster-14363.31096
Cluster-14363.11248	Cluster-14363.3687
Cluster-14363.19412	Cluster-14363.30733
Cluster-14363.15348	Cluster-14363.24161
Cluster-14363.13293	Cluster-14363.2971
Cluster-21243.0	Cluster-4250.0
Cluster-14363.16278	Cluster-14363.31503
Cluster-14363.916	Cluster-14363.7864
Cluster-14363.8257	Cluster-14363.16842
Cluster-14363.29527	Cluster-15591.0
Cluster-14363.8661	Cluster-14363.21257
Cluster-13634.0	Cluster-14363.31517
Cluster-14363.16648	Cluster-14363.7916
Cluster-14363.23226	Cluster-14363.32691
Cluster-14363.16963	Cluster-14363.25090
Cluster-14363.10719	Cluster-14363.25759
Cluster-14363.25785	Cluster-14363.33518
Cluster-14363.9391	Cluster-14363.23164
Cluster-14363.17876	Cluster-14363.16345
Cluster-14363.19587	Cluster-14363.32306
Cluster-15127.0	Cluster-14363.22450
Cluster-14363.17029	Cluster-14363.28798
Cluster-14363.18856	Cluster-14363.12477
Cluster-14363.14397	Cluster-14363.681
Cluster-14363.5065	Cluster-14363.187
Cluster-14363.24574	Cluster-14363.12207
Cluster-16315.0	Cluster-18250.0
Cluster-14363.14293	Cluster-14363.20806
Cluster-14363.16280	Cluster-14363.30612
Cluster-14363.17353	Cluster-14363.2654
Cluster-14363.23567	Cluster-14363.13204
Cluster-14363.16691	Cluster-14363.29307
Cluster-14363.3454	Cluster-19386.0
Cluster-14363.3963	Cluster-14363.25873
Cluster-14363.23743	Cluster-14363.20381
Cluster-19301.0	Cluster-4658.0
Cluster-20831.0	Cluster-14363.24811
Cluster-14363.16483	Cluster-14363.24916
Cluster-14363.9933	Cluster-14363.17808
Cluster-14363.12695	Cluster-14363.30108
Cluster-14363.19902	Cluster-4407.0
Cluster-14363.29786	Cluster-21278.0
Cluster-14363.19013	Cluster-14363.33822
Cluster-14363.21052	Cluster-14363.35530
Cluster-16384.0	Cluster-14363.9221
Cluster-14363.9493	Cluster-14363.10736
Cluster-14363.14928	Cluster-19439.0
Cluster-14363.16654	Cluster-14363.34217
Cluster-14363.10877	Cluster-14363.25181
Cluster-14363.17253	Cluster-14363.21289
Cluster-14363.20768	Cluster-14363.27600
Cluster-14363.18637	Cluster-14363.12978
Cluster-14363.10304	Cluster-14363.9105
Cluster-14363.8293	Cluster-14363.24008
Cluster-14363.26404	Cluster-14363.26424
Cluster-14363.23878	Cluster-18004.0
Cluster-14363.28287	Cluster-14363.33772
Cluster-14363.5213	Cluster-14363.14523
Cluster-14363.15852	Cluster-14363.27452
Cluster-14363.12971	Cluster-14363.31528
Cluster-14363.28677	Cluster-14363.26603
Cluster-14363.18153	Cluster-14363.33336
Cluster-14363.19240	Cluster-14363.22437
Cluster-14363.15328	Cluster-14363.26928
Cluster-20885.0	Cluster-14363.1909
Cluster-14363.17658	Cluster-14363.30607
Cluster-14363.20258	Cluster-14363.31047
Cluster-14363.22750	Cluster-14363.13724
Cluster-14363.17506	Cluster-14363.32425
Cluster-14363.17970	Cluster-14363.20946
Cluster-14363.16932	Cluster-14363.15378
Cluster-14363.17624	Cluster-14363.29855
Cluster-14363.11879	Cluster-14363.16591
Cluster-16287.0	Cluster-14363.7400
Cluster-14363.8479	Cluster-14363.6407
Cluster-14363.9868	Cluster-14363.22709
Cluster-14363.29349	Cluster-14363.33400
Cluster-14363.12636	Cluster-14363.26514
Cluster-14363.17579	Cluster-14363.12091
Cluster-8569.0	Cluster-14363.4233
Cluster-14363.13828	Cluster-14363.33309
Cluster-14363.19334	Cluster-14363.26558
Cluster-14363.31142	Cluster-14984.0
Cluster-14363.26237	Cluster-14363.32544
Cluster-14363.17116	Cluster-14363.15720
Cluster-14363.20640	Cluster-14363.33799
Cluster-14363.14783	Cluster-14363.9698
Cluster-14363.29974	Cluster-14363.8618
Cluster-14363.15924	Cluster-14363.35373
Cluster-14363.6767	Cluster-14363.24489
Cluster-14363.7325	Cluster-14363.16209
Cluster-14363.8233	Cluster-14363.23069
Cluster-14363.9773	Cluster-14363.34093
Cluster-14363.4994	Cluster-14363.5876
Cluster-14363.12484	Cluster-14363.17997
Cluster-14363.21310	Cluster-14363.33713
Cluster-14363.8434	Cluster-14363.29509
Cluster-14363.25530	Cluster-14363.11077
Cluster-14363.5245	Cluster-14363.9758
Cluster-14363.21718	Cluster-14363.34244
Cluster-15966.0	Cluster-14363.6324
Cluster-14363.14260	Cluster-14363.13129
Cluster-17943.0	Cluster-14363.34736
Cluster-14363.18334	Cluster-14363.32087
Cluster-14363.27197	Cluster-14363.35647
Cluster-14363.8682	Cluster-14363.33807
Cluster-14363.8845	Cluster-4497.0
Cluster-14363.26370	Cluster-14363.34290
Cluster-14363.13578	Cluster-14363.14092
Cluster-14363.18139	Cluster-14363.791
Cluster-14363.4410	Cluster-19191.0
Cluster-14363.18843	Cluster-14363.4292
Cluster-14363.13681	Cluster-14363.23669
Cluster-14363.437	Cluster-14363.22047
Cluster-14363.20637	Cluster-14363.24155
Cluster-14363.24512	Cluster-14363.12502
Cluster-14363.20360	Cluster-14317.0
Cluster-14363.4226	Cluster-14363.2036
Cluster-14363.18166	Cluster-14363.26999
Cluster-14363.18001	Cluster-14363.19331
Cluster-14363.22525	Cluster-14363.24964
Cluster-19880.0	Cluster-14363.19537
Cluster-14363.9966	Cluster-14363.29084
Cluster-14363.12939	Cluster-14363.3014
Cluster-14363.15355	Cluster-14363.722
Cluster-14363.8530	Cluster-14363.9046
Cluster-14363.25492	Cluster-14363.31134
Cluster-19686.0	Cluster-14363.25825
Cluster-14363.32604	Cluster-14363.30405
Cluster-14363.11229	Cluster-2233.0
Cluster-14363.11670	Cluster-14363.35189
Cluster-14363.26771	Cluster-20707.0
Cluster-14363.476	Cluster-14363.24816
Cluster-14363.23061	Cluster-14363.20196
Cluster-14363.17252	Cluster-14363.16998
Cluster-18735.0	Cluster-14363.6756
Cluster-14363.11604	Cluster-18450.0
Cluster-14363.4208	Cluster-14363.2772
Cluster-14363.17198	Cluster-14363.22448
Cluster-14363.13290	Cluster-14363.17020
Cluster-14363.27505	Cluster-14363.17621
Cluster-14363.15116	Cluster-14363.26082
Cluster-14363.11507	Cluster-14363.2515
Cluster-21099.0	Cluster-11997.0
Cluster-14363.33559	Cluster-4388.0
Cluster-14363.23433	Cluster-14363.527
Cluster-14363.9096	Cluster-14363.744
Cluster-14363.27440	Cluster-14363.3216
Cluster-14363.11266	Cluster-14363.29878
Cluster-14363.17522	Cluster-14363.12108
Cluster-14363.14651	Cluster-14363.2540
Cluster-14363.11591	Cluster-14363.29301
Cluster-14363.21057	Cluster-14363.31190
Cluster-14363.24164	Cluster-14363.28596
Cluster-14363.2199	Cluster-14363.35465
Cluster-14363.5090	Cluster-14363.35279
Cluster-14363.17338	Cluster-14363.11791
Cluster-14363.10285	Cluster-14363.34240
Cluster-14363.27285	Cluster-14363.5363
Cluster-14363.20772	Cluster-14363.30142
Cluster-14363.17632	Cluster-14363.2006
Cluster-14363.14640	Cluster-14363.3069
Cluster-14363.8439	Cluster-14363.26080
Cluster-20472.0	Cluster-14363.27085
Cluster-14363.8589	Cluster-14363.34616
Cluster-14363.10728	Cluster-14363.26490
Cluster-14363.1824	Cluster-14363.5899
Cluster-14363.19965	Cluster-14363.3950
Cluster-14363.18556	Cluster-14363.13019
Cluster-14363.11810	Cluster-8251.0
Cluster-14363.11676	Cluster-14363.8146
Cluster-14363.4879	Cluster-14363.17326
Cluster-14363.9326	Cluster-14363.34780
Cluster-14363.14417	Cluster-14363.7977
Cluster-14363.15227	Cluster-14363.12064
Cluster-14363.11094	Cluster-14363.30767
Cluster-14363.32148	Cluster-14363.24805
Cluster-14363.13850	Cluster-14363.24169
Cluster-14363.17709	Cluster-14363.13833
Cluster-14363.27951	Cluster-14363.4653
Cluster-20393.0	Cluster-14363.790
Cluster-14363.11039	Cluster-14363.15871
Cluster-14363.27182	Cluster-14363.29135
Cluster-14363.26606	Cluster-14363.29023
Cluster-14363.35951	Cluster-14363.12653
Cluster-14363.10657	Cluster-14363.30770
Cluster-14363.25535	Cluster-18558.0
Cluster-14363.33376	Cluster-14363.35941
Cluster-14363.6959	Cluster-14363.8111
Cluster-15731.0	Cluster-14363.30226
Cluster-14363.25892	Cluster-14363.516
Cluster-14363.8029	Cluster-14363.35277
Cluster-14363.21148	Cluster-14363.22593
Cluster-14363.14546	Cluster-14363.25937
Cluster-14363.15423	Cluster-14363.4674
Cluster-14363.671	Cluster-18230.0
Cluster-14363.17605	Cluster-14363.545
Cluster-14363.24143	Cluster-14363.26266
Cluster-14363.35931	Cluster-14363.34789
Cluster-14363.5718	Cluster-14363.22513
Cluster-14363.22993	Cluster-14363.29752
Cluster-14363.16192	Cluster-14363.27737
Cluster-14363.17160	Cluster-14363.35267
Cluster-14363.18245	Cluster-14363.1342
Cluster-14363.32034	Cluster-19099.0
Cluster-14363.26176	Cluster-14363.20814
Cluster-14363.17155	Cluster-14363.15131
Cluster-14363.20742	Cluster-14363.589
Cluster-14363.26380	Cluster-14363.31001
Cluster-14363.6660	Cluster-14363.24717
Cluster-14363.15766	Cluster-14363.35354
Cluster-14363.25578	Cluster-14363.9060
Cluster-14363.20727	Cluster-195.0
Cluster-14363.22706	Cluster-14363.17472
Cluster-14363.22082	Cluster-14363.24274
Cluster-14363.15145	Cluster-14363.30519
Cluster-19196.0	Cluster-14363.874
Cluster-14363.23002	Cluster-14363.28010
Cluster-20379.0	Cluster-16093.0
Cluster-15935.0	Cluster-14363.295
Cluster-14363.9520	Cluster-14363.20810
Cluster-14363.25519	Cluster-15008.0
Cluster-14363.20921	Cluster-14363.22422
Cluster-14363.16872	Cluster-14363.13332
Cluster-14363.10680	Cluster-14363.8235
Cluster-16574.0	Cluster-11118.3
Cluster-14363.20734	Cluster-14363.6764
Cluster-17369.0	Cluster-14363.34495
Cluster-14363.14900	Cluster-14363.33865
Cluster-14363.25756	Cluster-14363.20334
Cluster-14363.19225	Cluster-14363.11148
Cluster-14363.20688	Cluster-14363.15513
Cluster-14363.16042	Cluster-14363.2524
Cluster-19436.0	Cluster-14363.20529
Cluster-14363.21147	Cluster-14363.10286
Cluster-14363.21979	Cluster-93.0
Cluster-5372.0	Cluster-14363.23963
Cluster-14363.19603	Cluster-5073.2
Cluster-14363.50	Cluster-14363.21256
Cluster-14363.12375	Cluster-14363.11812
Cluster-20663.0	Cluster-14363.29875
Cluster-14363.7899	Cluster-14363.32506
Cluster-14363.16431	Cluster-14363.13014
Cluster-14363.8713	Cluster-14363.22337
Cluster-6782.2	Cluster-14363.35552
Cluster-14363.7289	Cluster-14363.7430
Cluster-14363.16034	Cluster-14363.13605
Cluster-14363.22644	Cluster-18769.1
Cluster-14363.29801	Cluster-14363.8781
Cluster-14363.11703	Cluster-14363.1673
Cluster-14363.22746	Cluster-14363.6143
Cluster-14363.20064	Cluster-20650.1
Cluster-20337.0	Cluster-19993.0
Cluster-14363.26365	Cluster-15318.0
Cluster-14363.22480	Cluster-14363.25521
Cluster-14363.26224	Cluster-14363.35355
Cluster-18415.0	Cluster-14363.775
Cluster-14363.1276	Cluster-14363.30999
Cluster-15601.0	Cluster-14363.5776
Cluster-14363.11889	Cluster-14363.30333
Cluster-14363.19135	Cluster-14363.14296
Cluster-14363.8647	Cluster-14363.5798
Cluster-20004.0	Cluster-14363.9785
Cluster-14363.21422	Cluster-2270.0
Cluster-14363.15006	Cluster-14363.20186
Cluster-14363.15225	Cluster-14363.698
Cluster-14363.11531	Cluster-14363.6290
Cluster-14363.29981	Cluster-14363.21501
Cluster-14363.28637	Cluster-14363.32944
Cluster-14363.18108	Cluster-14363.8664
Cluster-14363.18683	Cluster-14363.30480
Cluster-14363.18560	Cluster-14363.28243
Cluster-14363.8533	Cluster-14363.30345
Cluster-14363.29802	Cluster-14363.5708
Cluster-14363.20298	Cluster-14363.20572
Cluster-14363.18587	Cluster-18084.0
Cluster-14363.5781	Cluster-14363.20751
Cluster-14363.5176	Cluster-14363.31802
Cluster-14363.19939	Cluster-14363.25135
Cluster-14363.8337	Cluster-14363.707
Cluster-14363.6187	Cluster-14592.0
Cluster-14363.18421	Cluster-14363.12629
Cluster-14363.11874	Cluster-14363.26962
Cluster-14363.33945	Cluster-14363.4952
Cluster-14363.22626	Cluster-14363.27677
Cluster-14363.16804	Cluster-14363.6593
Cluster-15197.0	Cluster-14363.20324
Cluster-14363.14402	Cluster-14363.35336
Cluster-14363.17080	Cluster-11715.0
Cluster-19028.0	Cluster-14363.17156
Cluster-14363.25108	Cluster-14363.19511
Cluster-14363.13598	Cluster-14363.28024
Cluster-14363.9430	Cluster-14363.16679
Cluster-14363.16823	Cluster-14363.20992
Cluster-14363.10050	Cluster-14363.16397
Cluster-14363.27619	Cluster-14363.28804
Cluster-14363.10220	Cluster-14363.19456
Cluster-14363.19162	Cluster-14363.17898
Cluster-14363.16961	Cluster-14363.1576
Cluster-14363.22327	Cluster-14363.13207
Cluster-14363.20252	Cluster-14363.12678
Cluster-14363.10721	Cluster-14363.21535
Cluster-14363.27099	Cluster-19391.0
Cluster-14363.27088	Cluster-14363.16141
Cluster-14363.23053	Cluster-14363.13573
Cluster-14363.3790	Cluster-14363.7868
Cluster-14363.11658	Cluster-14363.35588
Cluster-14272.0	Cluster-14363.13013
Cluster-15981.0	Cluster-14363.8976
Cluster-14363.14994	Cluster-14363.7688
Cluster-14363.26578	Cluster-14363.23665
Cluster-19523.1	Cluster-15112.0
Cluster-14363.5694	Cluster-14363.6922
Cluster-14363.10117	Cluster-4941.0
Cluster-17723.2	Cluster-14363.17157
Cluster-14363.14252	Cluster-14363.4025
Cluster-14363.21384	Cluster-14363.25761
Cluster-14363.10797	Cluster-14363.20149
Cluster-16534.0	Cluster-14363.9759
Cluster-14363.24137	Cluster-14363.18818
Cluster-14363.12215	Cluster-14363.12242
Cluster-14363.17950	Cluster-14363.256
Cluster-14363.172	Cluster-14363.29272
Cluster-14363.28674	Cluster-14363.19751
Cluster-14363.15220	Cluster-12577.1
Cluster-14363.16741	Cluster-15572.0
Cluster-14363.25309	Cluster-14363.23062
Cluster-14363.19479	Cluster-14363.27808
Cluster-14363.22996	Cluster-14363.1733
Cluster-14363.31635	Cluster-14363.22831
Cluster-14363.15755	Cluster-14363.30899
Cluster-14363.19138	Cluster-14363.553
Cluster-20697.0	Cluster-1392.0
Cluster-14363.18499	Cluster-14363.7267
Cluster-14363.16025	Cluster-14363.25043
Cluster-14363.22931	Cluster-14363.30785
Cluster-14363.12403	Cluster-14363.33815
Cluster-16630.0	Cluster-14363.19926
Cluster-14363.24007	Cluster-14363.5124
Cluster-14363.11675	Cluster-14363.392
Cluster-14363.8108	Cluster-14363.620
Cluster-14363.7160	Cluster-4490.0
Cluster-14363.16765	Cluster-14363.27742
Cluster-14363.18621	Cluster-14363.24818
Cluster-14363.13680	Cluster-14363.29076
Cluster-14363.29078	Cluster-14363.600
Cluster-14363.18090	Cluster-14363.8843
Cluster-18266.0	Cluster-14363.24438
Cluster-14363.22823	Cluster-14363.30524
Cluster-14363.28863	Cluster-14363.31351
Cluster-18055.0	Cluster-14363.23245
Cluster-14363.23047	Cluster-14363.19905
Cluster-14363.29842	Cluster-14363.13278
Cluster-14363.20055	Cluster-14363.24434
Cluster-14363.13094	Cluster-19351.0
Cluster-14363.86	Cluster-14363.6611
Cluster-14363.13393	Cluster-14363.33616
Cluster-16261.0	Cluster-14363.30303
Cluster-14363.15461	Cluster-14363.22041
Cluster-14363.9412	Cluster-14363.15405
Cluster-14363.27972	Cluster-14363.30638
Cluster-14363.21795	Cluster-14363.14372
Cluster-14363.19158	Cluster-14363.9849
Cluster-19060.0	Cluster-14363.10421
Cluster-14363.1845	Cluster-14363.8150
Cluster-14363.20607	Cluster-14363.22660
Cluster-18331.0	Cluster-14363.16912
Cluster-14363.9070	Cluster-14363.16403
Cluster-14363.6418	Cluster-218.0
Cluster-12682.2	Cluster-14363.9897
Cluster-14363.2773	Cluster-14363.15147
Cluster-14363.586	Cluster-14363.34681
Cluster-14363.26212	Cluster-14363.19430
Cluster-14363.20595	Cluster-5139.0
Cluster-20338.0	Cluster-720.0
Cluster-14363.28048	Cluster-20170.2
Cluster-14363.21591	Cluster-108.0
Cluster-14363.6691	Cluster-14363.4786
Cluster-14363.21856	Cluster-14363.16070
Cluster-14363.30515	Cluster-14363.28820
Cluster-14363.24119	Cluster-14363.2902
Cluster-14363.19460	Cluster-14363.16471
Cluster-15306.0	Cluster-14363.12520
Cluster-14363.3923	Cluster-14363.5802
Cluster-14363.13482	Cluster-14363.19872
Cluster-14363.18811	Cluster-14363.14333
Cluster-14363.18366	Cluster-16484.0
Cluster-14363.27973	Cluster-14363.12259
Cluster-14363.9330	Cluster-14363.24123
Cluster-19235.2	Cluster-14363.35620
Cluster-14176.0	Cluster-219.0
Cluster-14363.7881	Cluster-14363.30298
Cluster-14363.24997	Cluster-14363.34623
Cluster-14363.11275	Cluster-14363.16130
Cluster-17204.0	Cluster-14363.30996
Cluster-14363.12020	Cluster-14363.10303
Cluster-21477.0	Cluster-14363.5628
Cluster-14363.16750	Cluster-14363.8947
Cluster-14363.26067	Cluster-14363.6392
Cluster-14363.9814	Cluster-14363.23102
Cluster-14363.32938	Cluster-14363.2991
Cluster-14363.3202	Cluster-14363.4918
Cluster-14363.15710	Cluster-14363.1340
Cluster-20612.0	Cluster-14363.25524
Cluster-14103.0	Cluster-14363.14784
Cluster-14363.18091	Cluster-14363.24808
Cluster-14363.18452	Cluster-14363.5270
Cluster-18602.0	Cluster-14363.6985
Cluster-14363.33049	Cluster-6167.0
Cluster-18892.0	Cluster-14363.3007
Cluster-18411.0	Cluster-14363.23334
Cluster-14363.20264	Cluster-14363.16147
Cluster-14363.24177	Cluster-14363.20718
Cluster-14363.26364	Cluster-15991.0
Cluster-14363.20922	Cluster-14363.25436
Cluster-14363.19492	Cluster-14363.14548
Cluster-14363.14217	Cluster-14363.24547
Cluster-14363.31685	Cluster-14363.26394
Cluster-14363.10581	Cluster-14363.30432
Cluster-14363.18389	Cluster-1015.0
Cluster-14363.12243	Cluster-14363.17401
Cluster-14363.17393	Cluster-14363.21568
Cluster-14773.0	Cluster-14363.2449
Cluster-18014.0	Cluster-14363.31221
Cluster-14363.7190	Cluster-14363.35553
Cluster-14363.30204	Cluster-14363.2964
Cluster-16030.0	Cluster-14363.9670
Cluster-14363.28448	Cluster-14363.6815
Cluster-14363.15287	Cluster-14363.716
Cluster-14363.17280	Cluster-4405.0
Cluster-14363.22269	Cluster-14363.11648
Cluster-14363.20761	Cluster-14363.21199
Cluster-14363.13083	Cluster-14363.2647
Cluster-14363.6879	Cluster-14363.30180
Cluster-14363.16446	Cluster-14363.32924
Cluster-13517.0	Cluster-14363.20759
Cluster-14363.23376	Cluster-14363.14553
Cluster-14363.9787	Cluster-14363.2683
Cluster-14363.8281	Cluster-14363.19644
Cluster-14363.9042	Cluster-14363.31058
Cluster-14363.19714	Cluster-14363.28747
Cluster-14363.15651	Cluster-14363.564
Cluster-14363.16548	Cluster-14363.7021
Cluster-14363.18787	Cluster-14363.28051
Cluster-17332.0	Cluster-14363.12712
Cluster-14363.25754	Cluster-14363.787
Cluster-17677.0	Cluster-15251.0
Cluster-14363.608	Cluster-14363.23677
Cluster-14363.11668	Cluster-216.0
Cluster-14363.9934	Cluster-221.0
Cluster-14363.16293	Cluster-14363.28378
Cluster-14363.14745	Cluster-14363.1233
Cluster-14363.21296	Cluster-14363.17616
Cluster-14363.16727	Cluster-14363.19074
Cluster-14363.13934	Cluster-14363.21669
Cluster-14363.8343	Cluster-14363.16260
Cluster-14363.10984	Cluster-14363.29056
Cluster-20918.0	Cluster-14363.4026
Cluster-14363.5471	Cluster-217.0
Cluster-19358.0	Cluster-14363.29138
Cluster-13839.1	Cluster-14428.0
Cluster-14363.18942	Cluster-14363.32734
Cluster-14363.10007	Cluster-14363.1973
Cluster-14363.23253	Cluster-14363.24831
Cluster-14363.13274	Cluster-14363.23824
Cluster-20943.0	Cluster-14363.23565
Cluster-14363.6335	Cluster-14363.8288
Cluster-14363.13036	Cluster-14363.13957
Cluster-15929.0	Cluster-16542.0
Cluster-14363.29123	Cluster-14363.11662
Cluster-19964.0	Cluster-14363.16201
Cluster-14363.9564	Cluster-14363.3520
Cluster-14363.21992	Cluster-14363.10750
Cluster-19016.0	Cluster-14363.11133
Cluster-14363.25905	Cluster-14363.22828
Cluster-14363.24668	Cluster-14363.29308
Cluster-14363.1654	Cluster-14363.13469
Cluster-14363.4294	Cluster-14363.9757
Cluster-14363.10245	Cluster-14363.18660
Cluster-14363.2016	Cluster-14363.576
Cluster-16046.0	Cluster-14363.12231
Cluster-14363.24598	Cluster-14363.5528
Cluster-14363.20312	Cluster-14363.25178
Cluster-14363.6092	Cluster-20542.0
Cluster-17448.0	Cluster-4876.0
Cluster-16232.0	Cluster-14363.5350
Cluster-14363.25004	Cluster-14363.28434
Cluster-21355.0	Cluster-21467.0
Cluster-14363.23890	Cluster-14363.10416
Cluster-20356.1	Cluster-14363.11149
Cluster-14363.21734	Cluster-14363.1627
Cluster-14363.16798	Cluster-14363.1458
Cluster-14363.30716	Cluster-14363.16138
Cluster-14363.6258	Cluster-14363.4761
Cluster-14363.3479	Cluster-14363.13723
Cluster-14363.375	Cluster-14363.32529
Cluster-14363.15825	Cluster-14363.5499
Cluster-14363.21494	Cluster-14363.28263
Cluster-19773.1	Cluster-14363.2930
Cluster-14363.14506	Cluster-14363.33175
Cluster-17723.0	Cluster-14363.35388
Cluster-14363.26979	Cluster-14363.18610
Cluster-14871.0	Cluster-17251.0
Cluster-14363.12266	Cluster-13891.0
Cluster-17509.0	Cluster-14363.14644
Cluster-14363.18953	Cluster-14363.27117
Cluster-14363.1171	Cluster-14363.8732
Cluster-14363.18907	Cluster-14363.4125
Cluster-14363.26896	Cluster-150.0
Cluster-18581.0	Cluster-14949.0
Cluster-14363.3235	Cluster-14363.25872
Cluster-19815.0	Cluster-14363.30662
Cluster-14363.12510	Cluster-13246.0
Cluster-14363.4497	Cluster-14363.10353
Cluster-14363.18505	Cluster-14363.10510
Cluster-14363.30776	Cluster-15557.1
Cluster-14363.17396	Cluster-14363.35400
Cluster-14363.18924	Cluster-14363.27081
Cluster-14363.7959	Cluster-14363.33665
Cluster-16474.0	Cluster-2842.1
Cluster-14363.16925	Cluster-14363.29753
Cluster-14363.12682	Cluster-14363.17779
Cluster-14363.23789	Cluster-14363.16584
Cluster-14363.11115	Cluster-14363.24466
Cluster-14363.25381	Cluster-14363.32662
Cluster-14860.11	Cluster-14363.16561
Cluster-14363.15380	Cluster-14363.3292
Cluster-14363.14056	Cluster-182.0
Cluster-16651.0	Cluster-15747.0
Cluster-14363.10919	Cluster-14363.32508
Cluster-14363.26698	Cluster-14363.9077
Cluster-21312.0	Cluster-14363.22829
Cluster-14363.15115	Cluster-14363.26769
Cluster-14363.11363	Cluster-237.1
Cluster-14363.14229	Cluster-14363.2190
Cluster-14363.18618	Cluster-14363.3221
Cluster-14363.14021	Cluster-14363.5288
Cluster-14363.20198	Cluster-14363.5345
Cluster-14363.20446	Cluster-14363.32253
Cluster-14363.34370	Cluster-14363.13234
Cluster-14363.9957	Cluster-14363.24825
Cluster-14363.28176	Cluster-14363.16468
Cluster-14363.10068	Cluster-14363.35864
Cluster-14363.15064	Cluster-185.0
Cluster-14363.35786	Cluster-14363.6316
Cluster-14363.21146	Cluster-14363.17613
Cluster-14363.23572	Cluster-14363.11769
Cluster-14363.20365	Cluster-2743.0
Cluster-14363.11041	Cluster-14363.24132
Cluster-14363.12967	Cluster-201.1
Cluster-14363.8880	Cluster-14363.21043
Cluster-14363.22200	Cluster-14363.3847
Cluster-14363.35343	Cluster-14363.34955
Cluster-14363.12284	Cluster-14363.17599
Cluster-14363.4033	Cluster-14363.20805
Cluster-14363.24578	Cluster-14363.17798
Cluster-14363.22539	Cluster-14363.32605
Cluster-14363.13704	Cluster-13733.0
Cluster-15395.2	Cluster-14363.29087
Cluster-14363.16789	Cluster-14363.20475
Cluster-14363.6352	Cluster-122.1
Cluster-14363.16563	Cluster-14363.12619
Cluster-14363.18909	Cluster-14363.3301
Cluster-18886.0	Cluster-14363.2255
Cluster-14363.26241	Cluster-14363.31344
Cluster-14363.16347	Cluster-14363.23405
Cluster-14363.20109	Cluster-14363.26059
Cluster-14363.18074	Cluster-14363.13514
Cluster-16792.1	Cluster-14363.12159
Cluster-14363.8534	Cluster-14363.6152
Cluster-14363.12499	Cluster-14363.30300
Cluster-14363.12345	Cluster-3833.0
Cluster-14363.13676	Cluster-14363.35433
Cluster-14363.13166	Cluster-1403.0
Cluster-14363.21655	Cluster-20638.0
Cluster-14363.3242	Cluster-18817.0
Cluster-14363.12535	Cluster-14363.30948
Cluster-14363.11407	Cluster-14363.27920
Cluster-14363.3226	Cluster-14363.18045
Cluster-14363.8057	Cluster-14363.26506
Cluster-15658.0	Cluster-14363.13405
Cluster-14363.19187	Cluster-14363.27481
Cluster-14363.3902	Cluster-16595.0
Cluster-14363.18788	Cluster-14363.30630
Cluster-14633.0	Cluster-14363.30439
Cluster-14363.1485	Cluster-14363.21500
Cluster-14363.9064	Cluster-14363.24787
Cluster-14363.22510	Cluster-14363.9459
Cluster-14363.8915	Cluster-14363.31407
Cluster-20094.0	Cluster-92.0
Cluster-14363.15957	Cluster-14363.2912
Cluster-14363.14656	Cluster-19109.0
Cluster-14363.14917	Cluster-14363.17438
Cluster-14363.27758	Cluster-14363.11835
Cluster-14363.10939	Cluster-14363.1753
Cluster-14363.14826	Cluster-14363.32397
Cluster-19596.2	Cluster-14363.22476
Cluster-14363.7521	Cluster-14363.2730
Cluster-14363.27506	Cluster-16704.0
Cluster-14363.16952	Cluster-14363.22499
Cluster-14363.54	Cluster-14363.26646
Cluster-14363.19220	Cluster-14363.1440
Cluster-14363.28456	Cluster-14078.0
Cluster-17255.0	Cluster-14363.7456
Cluster-14363.16179	Cluster-14363.17945
Cluster-14363.17063	Cluster-14363.15967
Cluster-14363.25865	Cluster-14363.33773
Cluster-14363.9005	Cluster-14363.30875
Cluster-14363.24276	Cluster-14363.25009
Cluster-14363.24461	Cluster-17463.0
Cluster-21046.0	Cluster-14363.11846
Cluster-14363.29796	Cluster-14363.32138
Cluster-14363.10934	Cluster-14363.18332
Cluster-18772.0	Cluster-14363.3381
Cluster-14363.2228	Cluster-14363.17028
Cluster-14363.4791	Cluster-14363.35636
Cluster-14363.20277	Cluster-14363.31611
Cluster-14363.31703	Cluster-14363.14760
Cluster-14363.11759	Cluster-19161.0
Cluster-17848.0	Cluster-14363.2105
Cluster-14363.15332	Cluster-14363.34444
Cluster-14363.29410	Cluster-14363.7718
Cluster-14363.30364	Cluster-14363.18107
Cluster-14363.8786	Cluster-14363.13572
Cluster-14363.13638	Cluster-14363.8188
Cluster-19254.0	Cluster-90.0
Cluster-14363.19452	Cluster-20164.0
Cluster-14363.33312	Cluster-14363.30465
Cluster-14363.13315	Cluster-14363.32235
Cluster-19238.0	Cluster-14363.4218
Cluster-14363.22121	Cluster-14363.16700
Cluster-14363.10804	Cluster-14363.5729
Cluster-14363.26941	Cluster-14363.16606
Cluster-14363.12540	Cluster-14363.16704
Cluster-14363.13431	Cluster-14363.3253
Cluster-14363.28514	Cluster-20457.0
Cluster-13637.0	Cluster-14363.15329
Cluster-14363.25131	Cluster-14363.33913
Cluster-14363.14927	Cluster-14363.12528
Cluster-14363.27601	Cluster-14363.22362
Cluster-14363.13333	Cluster-4709.0
Cluster-14363.9513	Cluster-14363.6058
Cluster-14363.35218	Cluster-14363.33003
Cluster-19710.0	Cluster-14363.30322
Cluster-14363.12802	Cluster-14363.27389
Cluster-14363.8252	Cluster-18622.0
Cluster-14363.9364	Cluster-14363.9507
Cluster-14363.25881	Cluster-18195.0
Cluster-14363.14463	Cluster-14363.19726
Cluster-14363.30887	Cluster-14363.14955
Cluster-17909.0	Cluster-14363.423
Cluster-14363.4574	Cluster-14363.6531
Cluster-14363.19591	Cluster-14363.23727
Cluster-14363.16666	Cluster-17876.0
Cluster-14363.24879	Cluster-14363.6073
Cluster-18845.0	Cluster-14363.8156
Cluster-14363.8782	Cluster-14363.26863
Cluster-14363.7918	Cluster-14363.19553
Cluster-14363.7746	Cluster-14363.34549
Cluster-14363.22991	Cluster-14363.29147
Cluster-14363.5900	Cluster-14363.16479
Cluster-14363.12270	Cluster-14363.13366
Cluster-14363.24067	Cluster-14363.12699
Cluster-14363.17865	Cluster-14363.3777
Cluster-14363.24335	Cluster-14363.20582
Cluster-14363.35635	Cluster-14363.839
Cluster-14363.955	Cluster-14363.912
Cluster-14363.13105	Cluster-14363.35571
Cluster-14363.26581	Cluster-14363.17686
Cluster-14363.8135	Cluster-14363.22776
Cluster-14363.26084	Cluster-14363.35188
Cluster-14363.21324	Cluster-1898.0
Cluster-14363.16699	Cluster-14363.8985
Cluster-14363.22824	Cluster-14363.34233
Cluster-14363.25292	Cluster-14363.17992
Cluster-14363.20026	Cluster-14363.26097
Cluster-20664.0	Cluster-14363.14823
Cluster-14363.8877	Cluster-14363.20051
Cluster-14363.13915	Cluster-14363.22616
Cluster-14363.30877	Cluster-2147.0
Cluster-14363.11082	Cluster-14363.18325
Cluster-14363.5897	Cluster-14363.34892
Cluster-14363.28393	Cluster-15462.0
Cluster-19605.0	Cluster-14363.3353
Cluster-14363.8987	Cluster-14363.35533
Cluster-14363.18830	Cluster-219.1
Cluster-14363.8885	Cluster-14363.17767
Cluster-14363.16579	Cluster-14363.3146
Cluster-14363.9997	Cluster-14363.16288
Cluster-14363.19409	Cluster-1575.0
Cluster-14363.20217	Cluster-14363.20967
Cluster-14363.3098	Cluster-14363.6317
Cluster-14363.30749	Cluster-14363.19000
Cluster-19658.0	Cluster-14363.35676
Cluster-14363.10558	Cluster-18600.0
Cluster-18490.0	Cluster-14363.32705
Cluster-14363.22747	Cluster-14363.8327
Cluster-14363.20260	Cluster-14363.21940
Cluster-14363.25412	Cluster-19673.0
Cluster-14363.8306	Cluster-14363.15933
Cluster-14363.15303	Cluster-14363.8155
Cluster-17723.1	Cluster-3056.0
Cluster-14363.33043	Cluster-4886.0
Cluster-14363.23142	Cluster-14363.10737
Cluster-14363.26562	Cluster-18119.0
Cluster-14363.23652	Cluster-14363.35812
Cluster-14363.27781	Cluster-14363.24820
Cluster-14363.22198	Cluster-14363.30739
Cluster-14363.11854	Cluster-14363.7011
Cluster-13433.0	Cluster-201.0
Cluster-14363.22486	Cluster-14363.19072
Cluster-14363.26605	Cluster-14363.23397
Cluster-14363.18249	Cluster-14363.5159
Cluster-14363.22650	Cluster-14363.26961
Cluster-16391.0	Cluster-14363.2975
Cluster-13832.0	Cluster-14363.2650
Cluster-14363.7098	Cluster-14363.5945
Cluster-17706.0	Cluster-14363.27435
Cluster-20384.0	Cluster-14363.21748
Cluster-14363.7045	Cluster-14363.16333
Cluster-14363.22094	Cluster-14363.7584
Cluster-14363.30539	Cluster-14363.12436
Cluster-14363.22365	Cluster-14363.27564
Cluster-14363.22846	Cluster-14363.25438
Cluster-14363.14198	Cluster-14363.1650
Cluster-14363.30001	Cluster-14363.2946
Cluster-14363.15381	Cluster-14363.24734
Cluster-14363.20459	Cluster-14382.0
Cluster-14363.17642	Cluster-14948.0
Cluster-19154.0	Cluster-14363.23057
Cluster-14363.14643	Cluster-4618.0
Cluster-14363.31521	Cluster-14363.30202
Cluster-14363.17130	Cluster-14363.17881
Cluster-14363.33570	Cluster-14363.31508
Cluster-14363.29121	Cluster-14363.3448
Cluster-14363.13839	Cluster-14363.3386
Cluster-14363.20296	Cluster-14363.33846
Cluster-14363.23469	Cluster-14363.32
Cluster-14363.12267	Cluster-5371.0
Cluster-14363.9401	Cluster-14363.31003
Cluster-15796.0	Cluster-14363.5022
Cluster-14363.393	Cluster-14363.20495
Cluster-14363.18892	Cluster-14363.3660
Cluster-19792.0	Cluster-14363.746
Cluster-14363.31336	Cluster-14363.16604
Cluster-14363.25716	Cluster-14363.18135
Cluster-14363.27195	Cluster-14363.35461
Cluster-20977.0	Cluster-14363.3896
Cluster-14363.21349	Cluster-20787.0
Cluster-14363.16307	Cluster-14363.20750
Cluster-14363.15749	Cluster-14363.7502
Cluster-14363.2617	Cluster-14363.6372
Cluster-14363.15068	Cluster-14363.29717
Cluster-18707.0	Cluster-14363.5192
Cluster-14363.25064	Cluster-14363.31513
Cluster-16853.0	Cluster-4651.0
Cluster-14363.23121	Cluster-14363.12402
Cluster-14363.23543	Cluster-14363.2131
Cluster-14363.18614	Cluster-14363.21378
Cluster-14363.26748	Cluster-210.0
Cluster-14363.22749	Cluster-20698.0
Cluster-14363.11312	Cluster-14363.12511
Cluster-14363.20080	Cluster-14363.215
Cluster-14363.10263	Cluster-14363.6765
Cluster-14363.11417	Cluster-14363.4891
Cluster-14363.20411	Cluster-14363.11625
Cluster-15928.0	Cluster-14363.9802
Cluster-14363.7820	Cluster-15775.0
Cluster-14363.2766	Cluster-14479.0
Cluster-14363.16321	Cluster-16955.0
Cluster-14363.29286	Cluster-14363.6189
Cluster-14363.26816	Cluster-14363.1450
Cluster-14363.17061	Cluster-14363.31987
Cluster-14363.16031	Cluster-14363.2268
Cluster-14363.17312	Cluster-14363.16613
Cluster-14363.24586	Cluster-14363.17735
Cluster-14363.6757	Cluster-14363.32451
Cluster-14363.7520	Cluster-21073.0
Cluster-14363.6349	Cluster-14363.26624
Cluster-15960.0	Cluster-14363.29070
Cluster-14363.12262	Cluster-13305.0
Cluster-14363.11226	Cluster-14363.28417
Cluster-14363.28338	Cluster-14363.956
Cluster-14363.18730	Cluster-14363.18667
Cluster-14363.20973	Cluster-8930.1
Cluster-14363.34084	Cluster-14363.24599
Cluster-14363.32992	Cluster-14363.26126
Cluster-14363.26149	Cluster-21091.0
Cluster-14363.13414	Cluster-138.2
Cluster-19996.0	Cluster-14363.26697
Cluster-14363.18481	Cluster-14363.33794
Cluster-14363.13827	Cluster-14363.7644
Cluster-19732.0	Cluster-14363.33531
Cluster-14363.9366	Cluster-14363.5075
Cluster-14363.6151	Cluster-14363.21746
Cluster-14363.28346	Cluster-14363.17742
Cluster-14363.20127	Cluster-14363.17765
Cluster-14363.22292	Cluster-2042.0
Cluster-14363.15927	Cluster-14363.512
Cluster-14363.11117	Cluster-14363.23771
Cluster-14363.4490	Cluster-14363.31478
Cluster-14363.32846	Cluster-14363.3399
Cluster-16766.0	Cluster-14363.33624
Cluster-14363.19208	Cluster-14363.2698
Cluster-14363.6257	Cluster-14363.11860
Cluster-14363.23571	Cluster-14363.1751
Cluster-14363.18606	Cluster-21281.0
Cluster-14363.18212	Cluster-14363.12076
Cluster-14363.13846	Cluster-14363.3390
Cluster-21217.0	Cluster-14363.26685
Cluster-14363.10567	Cluster-14363.33403
Cluster-14363.27239	Cluster-14363.18352
Cluster-14363.24866	Cluster-237.0
Cluster-14363.23170	Cluster-14363.30942
Cluster-14363.6981	Cluster-14454.0
Cluster-14363.19311	Cluster-14363.6314
Cluster-14363.18887	Cluster-14363.25631
Cluster-14363.28627	Cluster-21182.0
Cluster-14363.18632	Cluster-14363.30520
Cluster-14363.11786	Cluster-14363.162
Cluster-14363.12349	Cluster-14363.14200
Cluster-20745.0	Cluster-14363.28436
Cluster-14363.30334	Cluster-14363.25433
Cluster-14363.29570	Cluster-14363.23800
Cluster-14363.13790	Cluster-20382.0
Cluster-14363.10517	Cluster-14363.27308
Cluster-15341.0	Cluster-118.0
Cluster-14363.21479	Cluster-14363.31610
Cluster-14363.15629	Cluster-14363.21449
Cluster-17552.0	Cluster-4633.0
Cluster-14363.17581	Cluster-14363.30787
Cluster-14363.18958	Cluster-14363.5608
Cluster-14363.69	Cluster-17707.0
Cluster-14363.26487	Cluster-14363.1859
Cluster-16594.0	Cluster-2883.0
Cluster-14363.14482	Cluster-16759.0
Cluster-14363.26332	Cluster-14363.8263
Cluster-19274.0	Cluster-14363.3760
Cluster-17087.0	Cluster-14363.2616
Cluster-14363.15471	Cluster-14363.25294
Cluster-14363.16306	Cluster-14363.15946
Cluster-14363.13851	Cluster-14363.9747
Cluster-14363.7037	Cluster-14363.33307
Cluster-14363.15812	Cluster-14363.20044
Cluster-14363.22355	Cluster-18692.0
Cluster-14363.23698	Cluster-14363.22832
Cluster-20077.0	Cluster-14363.14944
Cluster-14363.2802	Cluster-15007.0
Cluster-14363.10646	Cluster-14363.28533
Cluster-14363.27210	Cluster-14363.24989
Cluster-14363.6693	Cluster-14363.35511
Cluster-14363.16864	Cluster-14363.15926
Cluster-14363.18757	Cluster-14363.6822
Cluster-14363.15480	Cluster-14363.12234
Cluster-14363.31847	Cluster-18516.0
Cluster-14363.25515	Cluster-18882.0
Cluster-14363.18038	Cluster-14363.13022
Cluster-14363.6090	Cluster-14363.3459
Cluster-14363.13446	Cluster-14363.4007
Cluster-14363.12797	Cluster-14363.15089
Cluster-14363.2230	Cluster-14363.35273
Cluster-14363.10807	Cluster-14363.35697
Cluster-14363.14793	Cluster-14363.21338
Cluster-14363.4414	Cluster-14363.18048
Cluster-13357.0	Cluster-14363.31060
Cluster-13180.0	Cluster-14363.3943
Cluster-14363.22668	Cluster-14363.35156
Cluster-14363.14443	Cluster-14363.34359
Cluster-14363.20027	Cluster-14363.25172
Cluster-14363.10405	Cluster-14363.5131
Cluster-14363.24944	Cluster-14363.5901
Cluster-21489.0	Cluster-14363.28621
Cluster-14363.6781	Cluster-4641.0
Cluster-14363.20744	Cluster-14363.33245
Cluster-14363.8140	Cluster-14363.5476
Cluster-14363.872	Cluster-14363.24580
Cluster-14363.14269	Cluster-14363.14907
Cluster-14363.23219	Cluster-14363.7830
Cluster-14363.11982	Cluster-14363.3134
Cluster-14363.12522	Cluster-14363.128
Cluster-14363.25933	Cluster-14363.17783
Cluster-14363.17153	Cluster-14363.35048
Cluster-14363.12440	Cluster-14363.33631
Cluster-14363.29671	Cluster-14363.28103
Cluster-14363.23961	Cluster-14363.4688
Cluster-14363.29678	Cluster-14363.9976
Cluster-14363.9541	Cluster-14363.725
Cluster-14363.24860	Cluster-14363.34633
Cluster-14363.20429	Cluster-18144.0
Cluster-14363.19423	Cluster-228.0
Cluster-14363.7682	Cluster-14363.33526
Cluster-14363.10371	Cluster-14363.15806
Cluster-17017.0	Cluster-14363.18351
Cluster-14363.9911	Cluster-10936.0
Cluster-14363.10113	Cluster-7244.0
Cluster-14363.19335	Cluster-14363.27110
Cluster-14363.6109	Cluster-13466.0
Cluster-14363.16507	Cluster-14363.35468
Cluster-14363.21857	Cluster-14363.10019
Cluster-14085.0	Cluster-14363.28718
Cluster-14363.14844	Cluster-14363.3627
Cluster-14363.20963	Cluster-4310.0
Cluster-14363.4971	Cluster-14363.17810
Cluster-14363.24240	Cluster-14363.16587
Cluster-20618.0	Cluster-14363.6547
Cluster-15975.0	Cluster-14363.7121
Cluster-17588.0	Cluster-14363.31022
Cluster-14363.27629	Cluster-14363.33500
Cluster-14363.28004	Cluster-14363.22190
Cluster-14363.9126	Cluster-14363.3462
Cluster-14363.12494	Cluster-14363.21559
Cluster-14363.12512	Cluster-14363.18003
Cluster-14363.7738	Cluster-14363.19130
Cluster-14363.20238	Cluster-14363.28342
Cluster-15542.0	Cluster-14363.17712
Cluster-14363.119	Cluster-14363.28791
Cluster-14363.18808	Cluster-14363.3194
Cluster-14363.17475	Cluster-4509.0
Cluster-16371.0	Cluster-14363.16422
Cluster-14363.20018	Cluster-14363.3164
Cluster-14363.11043	Cluster-84.0
Cluster-14363.7834	Cluster-14363.29840
Cluster-14680.0	Cluster-14363.12993
Cluster-14363.26714	Cluster-14363.4748
Cluster-14363.5177	Cluster-14363.25677
Cluster-14363.14686	Cluster-14363.23395
Cluster-14363.28639	Cluster-14363.27079
Cluster-14474.0	Cluster-14363.32561
Cluster-14363.12327	Cluster-14363.33012
Cluster-14363.4809	Cluster-19125.0
Cluster-14547.0	Cluster-14363.3224
Cluster-19245.0	Cluster-14363.27191
Cluster-14363.6563	Cluster-14363.33416
Cluster-14363.7503	Cluster-14363.20846
Cluster-14363.25837	Cluster-14363.14879
Cluster-14363.9932	Cluster-14363.32359
Cluster-14363.3765	Cluster-14363.31875
Cluster-14363.23386	Cluster-14363.8638
Cluster-14363.2723	Cluster-14363.1060
Cluster-14363.9400	Cluster-14013.0
Cluster-14363.11304	Cluster-14363.24600
Cluster-14363.20311	Cluster-14363.33351
Cluster-14363.18436	Cluster-14363.18645
Cluster-14363.23966	Cluster-14363.34974
Cluster-14363.21503	Cluster-14363.24800
Cluster-14363.15010	Cluster-14363.33320
Cluster-14363.12105	Cluster-11206.0
Cluster-14363.3573	Cluster-14363.3495
Cluster-19813.0	Cluster-16164.0
Cluster-14363.14267	Cluster-14517.0
Cluster-14363.14967	Cluster-14363.3030
Cluster-14363.25517	Cluster-14363.18138
Cluster-14363.8632	Cluster-14363.23034
Cluster-14363.21229	Cluster-20460.0
Cluster-17823.0	Cluster-14363.5458
Cluster-14363.25953	Cluster-14363.8763
Cluster-14363.8650	Cluster-14363.18432
Cluster-14363.33052	Cluster-14363.19663
Cluster-14363.8447	Cluster-14363.3532
Cluster-14363.8684	Cluster-14363.18628
Cluster-14363.21068	Cluster-14363.9753
Cluster-14363.19561	Cluster-14363.14102
Cluster-14363.5154	Cluster-14363.63
Cluster-14363.26990	Cluster-14363.5839
Cluster-14363.8539	Cluster-147.0
Cluster-14363.22457	Cluster-14363.32756
Cluster-14363.24028	Cluster-17983.0
Cluster-14363.28597	Cluster-14363.1089
Cluster-14363.18042	Cluster-14363.24708
Cluster-14363.17705	Cluster-5000.0
Cluster-19694.0	Cluster-14363.31664
Cluster-14363.29574	Cluster-14363.20157
Cluster-14363.24485	Cluster-14363.2693
Cluster-14363.28373	Cluster-14363.23676
Cluster-17378.0	Cluster-14363.4605
Cluster-19224.0	Cluster-14363.15717
Cluster-14363.26306	Cluster-13269.0
Cluster-14363.17508	Cluster-14363.25641
Cluster-14363.24689	Cluster-14363.966
Cluster-15405.0	Cluster-14363.3676
Cluster-14363.20070	Cluster-14363.29297
Cluster-14363.14464	Cluster-14363.19129
Cluster-14363.25772	Cluster-14363.9106
Cluster-16009.2	Cluster-14363.6106
Cluster-14363.6050	Cluster-14363.25621
Cluster-14363.10312	Cluster-14363.429
Cluster-14363.22023	Cluster-14363.13128
Cluster-14363.12586	Cluster-1519.0
Cluster-14363.18171	Cluster-3535.0
Cluster-14363.20342	Cluster-14363.3582
Cluster-14363.12913	Cluster-14363.16582
Cluster-14363.15020	Cluster-14363.15808
Cluster-17601.0	Cluster-14363.12883
Cluster-14363.31084	Cluster-14363.10784
Cluster-14363.10888	Cluster-14363.33116
Cluster-14363.17635	Cluster-14363.6236
Cluster-14363.18072	Cluster-14363.27022
Cluster-14363.18278	Cluster-222.0
Cluster-14363.5674	Cluster-14363.35768
Cluster-14363.24858	Cluster-14363.30961
Cluster-14363.25414	Cluster-14363.8153
Cluster-14363.35841	Cluster-14363.804
Cluster-16792.0	Cluster-14363.21525
Cluster-14363.5658	Cluster-14363.3188
Cluster-14363.4717	Cluster-14363.4230
Cluster-14363.16305	Cluster-14363.18040
Cluster-14363.20092	Cluster-14363.31713
Cluster-14363.8272	Cluster-14363.4056
Cluster-14363.21481	Cluster-14363.17753
Cluster-14363.14383	Cluster-14363.2651
Cluster-14363.7737	Cluster-16296.0
Cluster-14363.12274	Cluster-14363.2351
Cluster-14363.21719	Cluster-14363.4512
Cluster-14363.12099	Cluster-14363.4465
Cluster-14363.23345	Cluster-15517.0
Cluster-14363.5866	Cluster-14363.31781
Cluster-14363.19720	Cluster-14363.28713
Cluster-14363.28125	Cluster-4484.0
Cluster-14363.5626	Cluster-14363.14317
Cluster-14363.11373	Cluster-14363.6310
Cluster-19118.0	Cluster-14363.26372
Cluster-15330.0	Cluster-106.0
Cluster-14363.15614	Cluster-14363.15872
Cluster-14363.7653	Cluster-14363.32448
Cluster-20821.1	Cluster-13414.0
Cluster-14363.20000	Cluster-14363.27965
Cluster-14363.10382	Cluster-14363.19855
Cluster-14363.33186	Cluster-14363.21101
Cluster-14363.7564	Cluster-14363.23416
Cluster-14363.27406	Cluster-14363.25500
Cluster-14363.5255	Cluster-14363.9760
Cluster-16350.0	Cluster-14363.243
Cluster-14363.33107	Cluster-14363.24553
Cluster-14363.6597	Cluster-14363.13340
Cluster-14363.8320	Cluster-14363.3651
Cluster-13813.0	Cluster-14363.3432
Cluster-14363.10723	Cluster-17450.0
Cluster-17873.0	Cluster-14363.19344
Cluster-14363.29495	Cluster-54.0
Cluster-14363.3591	Cluster-14363.3774
Cluster-14363.23702	Cluster-14363.3220
Cluster-14363.13167	Cluster-14363.27608
Cluster-14363.14496	Cluster-14363.30989
Cluster-14363.19808	Cluster-13147.0
Cluster-14363.26793	Cluster-14363.9742
Cluster-14363.22104	Cluster-14363.1102
[truncated: 1,747 more rows]

## Sheet: Fast2 vs Slow1
Up	Down
Cluster-14363.6374	Cluster-14363.16200
Cluster-14363.23391	Cluster-14363.32265
Cluster-14363.21266	Cluster-14363.10751
Cluster-14363.25236	Cluster-14363.18592
Cluster-14363.30385	Cluster-14363.35613
Cluster-14363.19515	Cluster-14363.33388
Cluster-14363.27529	Cluster-14363.15235
Cluster-14363.23548	Cluster-14363.18914
Cluster-14363.31407	Cluster-14363.21291
Cluster-14363.23397	Cluster-14363.33784
Cluster-14363.10025	Cluster-14363.11527
Cluster-14363.23546	Cluster-14363.20349
Cluster-14363.29780	Cluster-14363.16356
Cluster-14363.16641	Cluster-14363.34355
Cluster-14363.13441	Cluster-14363.2986
Cluster-14363.32203	Cluster-14363.18202
Cluster-14363.16721	Cluster-14363.27920
Cluster-14363.16391	Cluster-14363.26516
Cluster-14363.23213	Cluster-14363.18770
Cluster-14363.11901	Cluster-14363.15042
Cluster-14363.17230	Cluster-14363.17582
Cluster-14363.12172	Cluster-14363.27612
Cluster-14363.14976	Cluster-14363.27569
Cluster-14363.30405	Cluster-14363.21289
Cluster-14363.20922	Cluster-14363.5743
Cluster-14363.5747	Cluster-14363.33487
Cluster-14363.18761	Cluster-14363.7556
Cluster-14363.27060	Cluster-14363.21625
Cluster-14363.3388	Cluster-14363.19297
Cluster-14363.14091	Cluster-14363.26555
Cluster-14363.22326	Cluster-14363.5462
Cluster-14363.26737	Cluster-14363.3022
Cluster-14363.16722	Cluster-14363.8435
Cluster-14363.16648	Cluster-14363.11023
Cluster-14363.13500	Cluster-14363.11142
Cluster-14363.54	Cluster-14363.27902
Cluster-14363.15296	Cluster-14363.20983
Cluster-14363.26332	Cluster-14363.35127
Cluster-14363.18195	Cluster-14363.31000
Cluster-14363.26100	Cluster-14363.2464
Cluster-14363.5094	Cluster-14363.33445
Cluster-14363.31866	Cluster-14363.34419
Cluster-14363.27315	Cluster-14363.10752
Cluster-14363.21417	Cluster-14363.5427
Cluster-14363.28401	Cluster-14363.20945
Cluster-14363.6871	Cluster-14363.15323
Cluster-14363.22152	Cluster-14363.9343
Cluster-14363.16962	Cluster-14363.33940
Cluster-14363.16031	Cluster-14363.15308
Cluster-14363.15831	Cluster-14363.23884
Cluster-14363.32585	Cluster-14363.16384
Cluster-14363.33053	Cluster-14363.15109
Cluster-14363.11899	Cluster-14363.21743
Cluster-14363.7743	Cluster-14363.26472
Cluster-19011.0	Cluster-14363.12356
Cluster-14363.30809	Cluster-14363.9958
Cluster-14363.19426	Cluster-14363.1474
Cluster-14363.26277	Cluster-14363.1707
Cluster-14363.11481	Cluster-14363.33592
Cluster-14363.14975	Cluster-14363.11490
Cluster-14363.5189	Cluster-14363.27952
Cluster-14363.10458	Cluster-14363.34976
Cluster-14363.31475	Cluster-14363.27565
Cluster-14363.27578	Cluster-14363.32778
Cluster-14363.21908	Cluster-14363.12681
Cluster-14363.20605	Cluster-14363.11846
Cluster-14363.28896	Cluster-14363.3468
Cluster-14363.18198	Cluster-14363.13046
Cluster-14363.12929	Cluster-14363.27563
Cluster-14363.17124	Cluster-14363.22419
Cluster-14363.27544	Cluster-14363.20884
Cluster-14363.23400	Cluster-14363.13574
Cluster-14363.23485	Cluster-14363.17236
Cluster-14363.22142	Cluster-14363.12680
Cluster-14363.19454	Cluster-5149.0
Cluster-21410.0	Cluster-14363.8965
Cluster-14363.24975	Cluster-14363.14575
Cluster-14363.18537	Cluster-14363.23223
Cluster-14363.5364	Cluster-14363.15599
Cluster-14363.6033	Cluster-14363.13926
Cluster-14363.33314	Cluster-14363.33312
Cluster-14363.27901	Cluster-14363.31231
Cluster-14363.33105	Cluster-14363.29307
Cluster-14363.17084	Cluster-14363.15858
Cluster-14363.19475	Cluster-14363.5488
Cluster-14363.13392	Cluster-14363.1276
Cluster-14363.12616	Cluster-14363.28823
Cluster-14363.18071	Cluster-14363.22084
Cluster-14363.13944	Cluster-20088.0
Cluster-14363.18774	Cluster-17463.0
Cluster-14363.30261	Cluster-14363.22141
Cluster-14363.12682	Cluster-14363.10135
Cluster-14363.14636	Cluster-14363.22445
Cluster-14363.31847	Cluster-14363.18394
Cluster-14363.29874	Cluster-14363.28407
Cluster-14363.30863	Cluster-14363.14583
Cluster-14363.19558	Cluster-14363.30208
Cluster-14363.35906	Cluster-14363.12101
Cluster-14363.28575	Cluster-14363.17622
Cluster-14363.20169	Cluster-14363.7793
Cluster-14363.30245	Cluster-14363.21446
Cluster-14363.12837	Cluster-14363.23307
Cluster-14363.12655	Cluster-14363.7469
Cluster-14363.18893	Cluster-14363.19448
Cluster-14363.15074	Cluster-14363.3129
Cluster-14363.18991	Cluster-14363.15720
Cluster-14363.15227	Cluster-14363.2449
Cluster-14363.20150	Cluster-14363.24670
Cluster-14363.5111	Cluster-14363.2273
Cluster-14363.5846	Cluster-14363.28530
Cluster-14363.7547	Cluster-14363.14960
Cluster-14363.188	Cluster-14363.16386
Cluster-14363.15675	Cluster-14363.8476
Cluster-14363.12449	Cluster-14363.4673
Cluster-14363.18692	Cluster-9291.1
Cluster-14363.19535	Cluster-14363.15314
Cluster-14363.8538	Cluster-14363.31001
Cluster-14363.20398	Cluster-14363.23404
Cluster-14363.19147	Cluster-18209.0
Cluster-14363.16907	Cluster-14363.1291
Cluster-14363.27276	Cluster-14363.3146
Cluster-14363.17241	Cluster-14363.31640
Cluster-14363.17515	Cluster-14363.33797
Cluster-14363.23788	Cluster-14363.34999
Cluster-14363.16737	Cluster-14363.18836
Cluster-14363.21381	Cluster-14363.33763
Cluster-14363.17646	Cluster-14363.1547
Cluster-14363.16259	Cluster-14363.34067
Cluster-14363.11507	Cluster-14363.12679
Cluster-14363.17102	Cluster-14363.6043
Cluster-14363.30649	Cluster-14363.25185
Cluster-14363.32454	Cluster-14363.5143
Cluster-14363.3859	Cluster-14363.34851
Cluster-14363.25775	Cluster-14363.31732
Cluster-14363.20868	Cluster-14363.10376
Cluster-14363.3933	Cluster-14363.7763
Cluster-14363.28456	Cluster-14363.24086
Cluster-14363.11207	Cluster-14363.3148
Cluster-14363.16235	Cluster-14363.13269
Cluster-14363.24192	Cluster-14363.33701
Cluster-14363.15839	Cluster-14363.21236
Cluster-14363.28392	Cluster-14363.9312
Cluster-14363.11	Cluster-14363.18276
Cluster-14363.9932	Cluster-14363.32277
Cluster-14363.14475	Cluster-14363.22779
Cluster-14363.5101	Cluster-14363.32073
Cluster-14363.30253	Cluster-14363.11553
Cluster-14363.5471	Cluster-14363.3005
Cluster-14363.4043	Cluster-14363.2788
Cluster-14363.2228	Cluster-14363.10749
Cluster-14363.7700	Cluster-14363.26792
Cluster-14363.17471	Cluster-14363.15964
Cluster-14363.20599	Cluster-14363.23026
Cluster-14363.18000	Cluster-14363.5802
Cluster-14363.29121	Cluster-14363.22537
Cluster-14363.19969	Cluster-4688.0
Cluster-14363.20027	Cluster-14363.26080
Cluster-14363.6807	Cluster-20638.0
Cluster-14363.2346	Cluster-14363.10455
Cluster-14363.3777	Cluster-14363.23462
Cluster-14363.8376	Cluster-14363.3099
Cluster-14363.22457	Cluster-14363.18493
Cluster-14363.6050	Cluster-14363.17400
Cluster-14363.23723	Cluster-20832.0
Cluster-14363.30973	Cluster-14363.4847
Cluster-14363.29909	Cluster-14363.10754
Cluster-20337.0	Cluster-14363.15418
Cluster-18739.1	Cluster-14363.17822
Cluster-14363.22411	Cluster-14363.2792
Cluster-14363.6472	Cluster-14363.19643
Cluster-14363.14063	Cluster-14363.34161
Cluster-14363.23469	Cluster-14363.28339
Cluster-14363.5420	Cluster-14363.14633
Cluster-14363.5824	Cluster-14363.34007
Cluster-14363.27644	Cluster-14363.28746
Cluster-14363.12288	Cluster-14363.10183
Cluster-14363.21078	Cluster-14363.2982
Cluster-14363.4448	Cluster-14363.24153
Cluster-14363.18827	Cluster-14363.1527
Cluster-14363.9366	Cluster-14363.26603
Cluster-14363.27526	Cluster-14363.12220
Cluster-14363.6290	Cluster-14363.29067
Cluster-14363.15829	Cluster-14363.3156
Cluster-14363.18919	Cluster-14363.2426
Cluster-14363.32453	Cluster-14363.27252
Cluster-14363.30469	Cluster-14363.16128
Cluster-14363.21066	Cluster-14363.11653
Cluster-14363.18903	Cluster-2662.0
Cluster-14363.33562	Cluster-14363.1927
Cluster-14363.30379	Cluster-14363.33762
Cluster-14363.18871	Cluster-14363.2594
Cluster-14363.16267	Cluster-14363.10303
Cluster-14363.10072	Cluster-14363.34778
Cluster-14363.10694	Cluster-14363.3055
Cluster-17289.0	Cluster-14363.33616
Cluster-14363.28007	Cluster-14363.7011
Cluster-14363.5262	Cluster-15590.0
Cluster-14363.24623	Cluster-19209.0
Cluster-14363.20793	Cluster-14363.5640
Cluster-14363.30060	Cluster-14363.16618
Cluster-14363.8769	Cluster-14363.13008
Cluster-14363.10568	Cluster-14363.18520
Cluster-14363.20448	Cluster-14363.14058
Cluster-14363.30119	Cluster-14363.2809
Cluster-14363.15919	Cluster-14363.16427
Cluster-14363.21722	Cluster-14363.2663
Cluster-14363.4835	Cluster-14363.21494
Cluster-14363.9086	Cluster-14363.2828
Cluster-14363.11109	Cluster-14363.1387
Cluster-14363.28853	Cluster-14363.20860
Cluster-14363.15692	Cluster-2265.0
Cluster-14363.13044	Cluster-14363.16679
Cluster-14363.16093	Cluster-14363.6623
Cluster-14363.14826	Cluster-14363.31574
Cluster-14363.16016	Cluster-14363.18256
Cluster-14363.17410	Cluster-14363.28227
Cluster-14363.10492	Cluster-14363.13127
Cluster-14363.19167	Cluster-14363.30210
Cluster-14363.30471	Cluster-14363.1011
Cluster-14363.5823	Cluster-14363.5560
Cluster-14363.28134	Cluster-14363.26257
Cluster-14363.23860	Cluster-14363.33913
Cluster-4749.0	Cluster-14363.22450
Cluster-14363.15148	Cluster-14363.16133
Cluster-14363.11204	Cluster-14363.8834
Cluster-14363.4490	Cluster-1271.0
Cluster-14363.16047	Cluster-14363.28701
Cluster-14363.28585	Cluster-14363.2042
Cluster-14363.13676	Cluster-14363.9307
Cluster-14363.4285	Cluster-14363.22389
Cluster-14363.6458	Cluster-14363.34012
Cluster-14363.14744	Cluster-14363.11289
Cluster-14363.17603	Cluster-14363.13459
Cluster-14363.6987	Cluster-14363.2420
Cluster-14363.8697	Cluster-14363.28965
Cluster-14363.12806	Cluster-14363.11652
Cluster-14363.5862	Cluster-21188.0
Cluster-14363.4324	Cluster-14363.26471
Cluster-14363.11949	Cluster-14363.21126
Cluster-14363.11528	Cluster-14363.31919
Cluster-14363.11526	Cluster-14363.34598
Cluster-14363.21563	Cluster-14363.1595
Cluster-14363.26629	Cluster-14363.12138
Cluster-14363.6800	Cluster-14363.15828
Cluster-14363.18324	Cluster-14363.34455
Cluster-14363.23449	Cluster-12389.0
Cluster-14363.10756	Cluster-14363.29125
Cluster-14363.23398	Cluster-14363.4671
Cluster-14363.18069	Cluster-14363.9839
Cluster-14363.7100	Cluster-14363.13254
Cluster-14363.21650	Cluster-14363.14333
Cluster-14363.18606	Cluster-14363.9762
Cluster-13232.0	Cluster-1503.0
Cluster-14363.32201	Cluster-2218.0
Cluster-14363.10652	Cluster-14363.19514
Cluster-14363.13679	Cluster-14363.18831
Cluster-14363.27822	Cluster-14363.12363
Cluster-14363.30406	Cluster-14363.9702
Cluster-14363.20666	Cluster-14363.28976
Cluster-14363.23337	Cluster-14363.19331
Cluster-14363.9933	Cluster-14363.7012
Cluster-14363.23376	Cluster-14363.15371
Cluster-14363.6705	Cluster-14363.29124
Cluster-14363.19938	Cluster-14363.3843
Cluster-14363.22353	Cluster-14363.32941
Cluster-14363.28228	Cluster-14363.2419
Cluster-14363.29645	Cluster-14363.26558
Cluster-14363.20442	Cluster-14363.2952
Cluster-14363.23356	Cluster-14363.14468
Cluster-14363.6115	Cluster-14363.7422
Cluster-14363.20260	Cluster-14363.32810
Cluster-14363.18389	Cluster-14363.3139
Cluster-14363.20258	Cluster-14363.3009
Cluster-14363.11981	Cluster-14363.1954
Cluster-14363.21904	Cluster-14363.20855
Cluster-14363.21931	Cluster-14363.8502
Cluster-14363.17497	Cluster-14363.21365
Cluster-14363.13591	Cluster-14363.25186
Cluster-14363.29300	Cluster-14363.24593
Cluster-14363.7268	Cluster-14363.21515
Cluster-14363.5766	Cluster-14363.1617
Cluster-14363.31521	Cluster-14363.33378
Cluster-14363.18795	Cluster-14363.21493
Cluster-14363.7274	Cluster-14363.13205
Cluster-14363.15126	Cluster-14363.1757
Cluster-14363.30410	Cluster-14363.20105
Cluster-14363.10439	Cluster-14363.8209
Cluster-14363.6576	Cluster-14363.17137
Cluster-14363.15284	Cluster-14363.11536
Cluster-14363.8532	Cluster-14363.24457
Cluster-14363.22066	Cluster-14363.15219
Cluster-14363.25737	Cluster-1077.0
Cluster-14363.22236	Cluster-2076.2
Cluster-14363.27274	Cluster-14363.30915
Cluster-14363.6003	Cluster-14363.22321
Cluster-14363.27551	Cluster-14363.34852
Cluster-14363.30407	Cluster-14363.2902
Cluster-14266.0	Cluster-14363.15405
Cluster-14363.15500	Cluster-14363.25290
Cluster-14824.0	Cluster-14363.13403
Cluster-14363.28867	Cluster-14363.19630
Cluster-14363.5557	Cluster-14363.13018
Cluster-14363.7472	Cluster-14363.7962
Cluster-14363.22104	Cluster-14363.7013
Cluster-14363.22998	Cluster-14363.20864
Cluster-16820.0	Cluster-10002.1
Cluster-14363.30729	Cluster-14363.34041
Cluster-14363.15384	Cluster-14363.17714
Cluster-14363.3612	Cluster-14363.31781
Cluster-14363.35222	Cluster-14363.21905
Cluster-14363.32569	Cluster-14363.34224
Cluster-14363.13947	Cluster-14363.25846
Cluster-14363.22935	Cluster-14363.7104
Cluster-14363.21587	Cluster-14363.21530
Cluster-14363.21907	Cluster-14363.7828
Cluster-4551.0	Cluster-14363.10771
Cluster-4474.0	Cluster-14363.27965
Cluster-14363.3923	Cluster-1825.0
Cluster-14363.29876	Cluster-14363.6782
Cluster-14363.14110	Cluster-14363.7010
Cluster-14363.4861	Cluster-14363.26057
Cluster-14363.17330	Cluster-14363.11908
Cluster-14363.16260	Cluster-14363.15075
Cluster-14363.18370	Cluster-14363.15197
Cluster-18083.0	Cluster-14363.33358
Cluster-14363.21900	Cluster-14363.20243
Cluster-14363.10221	Cluster-14363.1669
Cluster-14363.14298	Cluster-14363.8643
Cluster-14363.5631	Cluster-14363.13149
Cluster-14363.23265	Cluster-14363.15992
Cluster-14363.30797	Cluster-14363.34983
Cluster-13331.0	Cluster-14363.34681
Cluster-14363.13481	Cluster-14363.3983
Cluster-14363.30291	Cluster-19500.0
Cluster-14363.11408	Cluster-14363.30741
Cluster-14363.19907	Cluster-14363.22476
Cluster-14363.13482	Cluster-14363.28916
Cluster-14363.23158	Cluster-14363.25765
Cluster-14363.15367	Cluster-14363.2976
Cluster-14363.23402	Cluster-14363.33779
Cluster-14363.30695	Cluster-14363.24465
Cluster-14363.6767	Cluster-14363.24100
Cluster-14363.12055	Cluster-14363.4795
Cluster-14363.19941	Cluster-14363.22282
Cluster-4338.0	Cluster-14363.9236
Cluster-14363.24179	Cluster-1932.0
Cluster-14363.24226	Cluster-14363.19568
Cluster-14363.5209	Cluster-14363.22549
Cluster-14363.16797	Cluster-14363.24351
Cluster-14363.31457	Cluster-14363.33512
Cluster-14363.13034	Cluster-17568.0
Cluster-14363.18668	Cluster-14363.22447
Cluster-18377.0	Cluster-14363.25058
Cluster-14363.6017	Cluster-14363.1773
Cluster-14363.31725	Cluster-14363.11019
Cluster-14363.19640	Cluster-14363.3535
Cluster-14363.30642	Cluster-14363.13404
Cluster-14363.27385	Cluster-14363.32576
Cluster-14363.24163	Cluster-14363.2595
Cluster-14363.14790	Cluster-14363.22952
Cluster-14363.14469	Cluster-19596.1
Cluster-14363.11041	Cluster-14363.21182
Cluster-14363.25313	Cluster-14363.21445
Cluster-14363.31694	Cluster-14363.4918
Cluster-14363.15592	Cluster-14363.13025
Cluster-14363.24401	Cluster-2554.0
Cluster-14363.30928	Cluster-14363.28602
Cluster-14363.6142	Cluster-17963.0
Cluster-14336.2	Cluster-14363.20861
Cluster-14363.21438	Cluster-14363.11420
Cluster-14363.4931	Cluster-14363.31960
Cluster-14363.23448	Cluster-14363.15963
Cluster-14363.22295	Cluster-14363.3185
Cluster-14363.25605	Cluster-14363.21531
Cluster-14363.11028	Cluster-14363.23647
Cluster-14363.8874	Cluster-14363.22443
Cluster-14363.25690	Cluster-14363.20863
Cluster-14363.12027	Cluster-14363.34111
Cluster-14363.4721	Cluster-14363.2446
Cluster-14363.5662	Cluster-14363.21778
Cluster-14363.30409	Cluster-2821.0
Cluster-16574.0	Cluster-14363.10286
Cluster-14363.8991	Cluster-14363.19496
Cluster-14363.16527	Cluster-14363.11791
Cluster-14363.35905	Cluster-14363.5521
Cluster-14363.22392	Cluster-14363.13319
Cluster-14363.15825	Cluster-14363.9633
Cluster-14363.23079	Cluster-17251.0
Cluster-14363.25095	Cluster-14363.4723
Cluster-14363.22067	Cluster-14363.27839
Cluster-14363.25906	Cluster-14363.30142
Cluster-14363.19851	Cluster-14363.2424
Cluster-14363.14877	Cluster-14363.4472
Cluster-14363.3286	Cluster-14363.10095
Cluster-14363.21101	Cluster-14363.22839
Cluster-14363.24002	Cluster-14363.20475
Cluster-14363.18077	Cluster-17943.0
Cluster-14363.4726	Cluster-19706.0
Cluster-14363.4421	Cluster-14363.34859
Cluster-14363.7787	Cluster-14363.18644
Cluster-14363.11930	Cluster-14363.6255
Cluster-14363.22729	Cluster-14363.9288
Cluster-14363.2980	Cluster-14363.26474
Cluster-4893.0	Cluster-14363.20276
Cluster-14363.32629	Cluster-14363.5123
Cluster-14363.11742	Cluster-14363.3142
Cluster-14363.6574	Cluster-14363.1101
Cluster-14363.19733	Cluster-14363.33815
Cluster-14363.16916	Cluster-14363.2596
Cluster-14363.22235	Cluster-14363.3036
Cluster-14363.7500	Cluster-14363.31225
Cluster-14363.23327	Cluster-14363.7278
Cluster-14363.15125	Cluster-14363.11662
Cluster-14363.24880	Cluster-14363.9047
Cluster-14363.11698	Cluster-14363.6923
Cluster-13634.0	Cluster-14363.6378
Cluster-14363.22274	Cluster-14363.12217
Cluster-14363.7999	Cluster-14363.3684
Cluster-14363.5454	Cluster-14363.12099
Cluster-14363.3419	Cluster-14363.4202
Cluster-14363.8713	Cluster-14363.31130
Cluster-14363.5996	Cluster-14363.33307
Cluster-14363.31848	Cluster-14363.15806
Cluster-20582.0	Cluster-2457.0
Cluster-14363.28467	Cluster-14363.16623
Cluster-18225.0	Cluster-14363.15094
Cluster-14363.30272	Cluster-14363.21498
Cluster-14363.21135	Cluster-14363.17939
Cluster-14363.4619	Cluster-14363.16134
Cluster-5063.0	Cluster-2076.0
Cluster-14363.25934	Cluster-14683.0
Cluster-14363.14822	Cluster-14363.19119
Cluster-14363.29127	Cluster-4584.0
Cluster-14363.3692	Cluster-14363.3040
Cluster-14363.22589	Cluster-14363.40
Cluster-14363.14947	Cluster-14363.34733
Cluster-14363.30879	Cluster-14363.11357
Cluster-14363.30810	Cluster-14363.10753
Cluster-14363.18713	Cluster-14363.19418
Cluster-13351.1	Cluster-14363.4078
Cluster-4837.0	Cluster-14363.27567
Cluster-14363.15618	Cluster-14363.27081
Cluster-14363.24948	Cluster-14363.29607
Cluster-14363.5575	Cluster-14363.33400
Cluster-14363.14048	Cluster-14363.19989
Cluster-14363.11985	Cluster-14363.1043
Cluster-14363.18051	Cluster-14363.18278
Cluster-4562.0	Cluster-14363.14014
Cluster-14363.12453	Cluster-14363.33635
Cluster-5055.0	Cluster-14363.22251
Cluster-14363.5629	Cluster-14363.16987
Cluster-14363.22560	Cluster-14363.16479
Cluster-14363.11822	Cluster-14363.18048
Cluster-14363.6814	Cluster-14363.26233
Cluster-14363.16981	Cluster-14363.942
Cluster-14363.13867	Cluster-14363.992
Cluster-14363.28212	Cluster-14363.10527
Cluster-14363.19028	Cluster-14363.25715
Cluster-14363.15733	Cluster-14363.1323
Cluster-14363.17226	Cluster-14557.0
Cluster-14363.18596	Cluster-14363.14562
Cluster-14363.30944	Cluster-14363.11828
Cluster-14363.18619	Cluster-14363.9106
Cluster-14363.8993	Cluster-14363.3060
Cluster-14363.11093	Cluster-14363.30225
Cluster-15555.0	Cluster-14363.2955
Cluster-14363.30750	Cluster-14363.34798
Cluster-14363.31171	Cluster-14363.17269
Cluster-14363.7908	Cluster-14363.3091
Cluster-14363.28306	Cluster-14363.1530
Cluster-14363.29420	Cluster-14363.16109
Cluster-14363.7079	Cluster-14363.12021
Cluster-14363.31463	Cluster-14363.34883
Cluster-14363.6004	Cluster-14363.12678
Cluster-14363.31685	Cluster-14363.1199
Cluster-15198.0	Cluster-14363.16160
Cluster-14363.10371	Cluster-14363.14434
Cluster-14363.15107	Cluster-14363.35363
Cluster-14363.16431	Cluster-14363.20725
Cluster-14363.18958	Cluster-14363.16595
Cluster-14363.18817	Cluster-2167.0
Cluster-14363.23375	Cluster-14363.17669
Cluster-14363.4264	Cluster-14363.27564
Cluster-14363.35441	Cluster-14363.18600
Cluster-14363.10266	Cluster-14363.20968
Cluster-14363.20235	Cluster-14363.25216
Cluster-14363.5849	Cluster-14363.34093
Cluster-14363.4347	Cluster-14363.10730
Cluster-14363.33578	Cluster-14363.30048
Cluster-14363.1391	Cluster-1575.0
Cluster-14363.18816	Cluster-14363.20162
Cluster-14363.23170	Cluster-14363.23703
Cluster-14363.17563	Cluster-14363.2013
Cluster-14363.11723	Cluster-14363.12494
Cluster-14363.23502	Cluster-14363.3127
Cluster-14363.30858	Cluster-14363.18769
Cluster-14363.27831	Cluster-14363.22446
Cluster-14363.17110	Cluster-14363.16597
Cluster-14363.23342	Cluster-19428.0
Cluster-14363.12845	Cluster-14363.1827
Cluster-14363.18595	Cluster-14363.19133
Cluster-14363.4891	Cluster-14363.31117
Cluster-14363.8718	Cluster-14363.16131
Cluster-14363.2283	Cluster-14363.14617
Cluster-19254.0	Cluster-14363.18570
Cluster-14363.9417	Cluster-14363.12538
Cluster-14363.29778	Cluster-14363.26289
Cluster-14363.27893	Cluster-15462.0
Cluster-16504.0	Cluster-14363.25146
Cluster-14363.26950	Cluster-14363.2975
Cluster-14363.12998	Cluster-14363.34745
Cluster-14363.31547	Cluster-14363.26524
Cluster-14363.30418	Cluster-14363.23419
Cluster-14363.28413	Cluster-14363.24967
Cluster-14363.16389	Cluster-14363.22043
Cluster-14363.26097	Cluster-14363.24858
Cluster-17369.0	Cluster-14363.20935
Cluster-14363.14487	Cluster-14363.24837
Cluster-14363.21734	Cluster-14363.11651
Cluster-14363.18815	Cluster-14363.1835
Cluster-19011.1	Cluster-14363.17642
Cluster-14363.18937	Cluster-14363.16728
Cluster-14363.61	Cluster-2764.0
Cluster-14363.15804	Cluster-14363.7243
Cluster-14363.9330	Cluster-14363.14856
Cluster-14363.11958	Cluster-14363.20954
Cluster-14363.10382	Cluster-14363.35851
Cluster-14363.26210	Cluster-14363.4605
Cluster-14363.11696	Cluster-14363.16611
Cluster-14363.4424	Cluster-2200.0
Cluster-14363.29128	Cluster-14363.25807
Cluster-14363.23656	Cluster-14363.16730
Cluster-14363.4251	Cluster-14363.15449
Cluster-14363.16741	Cluster-14363.16135
Cluster-14363.17401	Cluster-14363.31002
Cluster-14363.20075	Cluster-14363.9505
Cluster-14363.23093	Cluster-14363.12692
Cluster-14363.24893	Cluster-14363.165
Cluster-14363.15856	Cluster-14363.3898
Cluster-14363.16185	Cluster-14363.19317
Cluster-14363.14437	Cluster-14363.20751
Cluster-14363.6124	Cluster-14363.4158
Cluster-14363.18685	Cluster-14363.20423
Cluster-14363.31336	Cluster-14363.21780
Cluster-14363.30468	Cluster-14363.7021
Cluster-14363.32090	Cluster-14363.13704
Cluster-14363.20264	Cluster-14363.34095
Cluster-14363.11647	Cluster-14363.14218
Cluster-14363.15827	Cluster-14363.14537
Cluster-14363.14139	Cluster-14363.18932
Cluster-14363.30673	Cluster-14363.3016
Cluster-14363.13132	Cluster-14363.25633
Cluster-14363.2121	Cluster-14363.16573
Cluster-14363.29336	Cluster-14363.22448
Cluster-14363.19037	Cluster-14363.16132
Cluster-14363.6434	Cluster-14363.32656
Cluster-14363.19269	Cluster-14363.34743
Cluster-15052.0	Cluster-1155.0
Cluster-14363.4901	Cluster-14363.2725
Cluster-14363.9945	Cluster-14363.488
Cluster-14363.31309	Cluster-14363.16138
Cluster-14363.13432	Cluster-14363.19187
Cluster-19442.0	Cluster-14363.7520
Cluster-14363.11229	Cluster-14363.6618
Cluster-14363.29111	Cluster-14363.35110
Cluster-14363.18342	Cluster-14363.4176
Cluster-19767.0	Cluster-14363.15808
Cluster-4511.1	Cluster-14363.2581
Cluster-14363.18773	Cluster-14363.21536
Cluster-14363.13550	Cluster-14363.9685
Cluster-14363.21942	Cluster-14363.18275
Cluster-14363.23698	Cluster-2644.0
Cluster-14363.15480	Cluster-14363.22375
Cluster-13219.0	Cluster-1382.0
Cluster-14363.1845	Cluster-9938.1
Cluster-14363.17858	Cluster-14363.2413
Cluster-14363.6475	Cluster-14363.11320
Cluster-14363.6370	Cluster-14363.10892
Cluster-14363.14351	Cluster-14363.16568
Cluster-14363.19191	Cluster-14363.4289
Cluster-14363.24280	Cluster-14363.8595
Cluster-14363.17886	Cluster-14363.17303
Cluster-14363.13827	Cluster-14363.18571
Cluster-14363.5531	Cluster-14363.19205
Cluster-14363.17186	Cluster-14363.2357
Cluster-14363.19164	Cluster-14363.12221
Cluster-14363.30425	Cluster-4259.0
Cluster-14363.6274	Cluster-14363.6091
Cluster-14363.3915	Cluster-14363.1468
Cluster-4333.1	Cluster-14363.30497
Cluster-14363.30958	Cluster-14363.30102
Cluster-14363.6021	Cluster-14363.3159
Cluster-15194.0	Cluster-14363.34188
Cluster-14363.33152	Cluster-1614.0
Cluster-14363.12528	Cluster-14363.13129
Cluster-14363.13283	Cluster-14363.33524
Cluster-14363.18896	Cluster-14363.20986
Cluster-14363.27182	Cluster-17969.0
Cluster-14363.12642	Cluster-14363.1953
Cluster-14363.6360	Cluster-14363.13397
Cluster-14363.669	Cluster-14363.8520
Cluster-4540.0	Cluster-20542.0
Cluster-14363.29510	Cluster-14363.3173
Cluster-14363.4306	Cluster-17411.0
Cluster-14363.20463	Cluster-14363.11860
Cluster-14363.5612	Cluster-14363.16266
Cluster-14363.23565	Cluster-14363.2726
Cluster-14363.31962	Cluster-14363.29799
Cluster-14363.25890	Cluster-14363.15150
Cluster-5041.0	Cluster-14363.27336
Cluster-14363.13609	Cluster-14363.5693
Cluster-14363.24161	Cluster-14363.32111
Cluster-14363.27234	Cluster-14363.3093
Cluster-14363.23983	Cluster-14363.2308
Cluster-14363.20658	Cluster-14363.33759
Cluster-14363.17552	Cluster-14363.19991
Cluster-14363.10530	Cluster-14363.3246
Cluster-14363.18445	Cluster-18473.0
Cluster-14363.18841	Cluster-12113.0
Cluster-14363.20091	Cluster-14363.19663
Cluster-21327.0	Cluster-14363.1852
Cluster-14363.23188	Cluster-14363.19905
Cluster-14363.50	Cluster-14363.26470
Cluster-14363.35167	Cluster-14363.23582
Cluster-5197.0	Cluster-4923.0
Cluster-14363.16388	Cluster-14363.31614
Cluster-14363.15073	Cluster-14363.13694
Cluster-14363.22305	Cluster-14363.22685
Cluster-14363.6429	Cluster-19358.0
Cluster-14363.30424	Cluster-14363.35678
Cluster-14363.4044	Cluster-14363.16021
Cluster-14363.7272	Cluster-14363.15632
Cluster-19775.0	Cluster-14363.20630
Cluster-14363.20926	Cluster-14363.28911
Cluster-14363.18587	Cluster-14363.19655
Cluster-14363.4437	Cluster-14363.22096
Cluster-14363.18073	Cluster-14363.30630
Cluster-14363.24147	Cluster-14363.6718
Cluster-14363.21275	Cluster-14363.11111
Cluster-4933.0	Cluster-14363.27624
Cluster-14363.25825	Cluster-14363.7362
Cluster-14363.32439	Cluster-14363.20814
Cluster-14363.8267	Cluster-14363.28829
Cluster-4813.0	Cluster-14363.17369
Cluster-18187.0	Cluster-14363.21257
Cluster-14363.31096	Cluster-14363.26736
Cluster-14363.27520	Cluster-14363.25541
Cluster-4974.0	Cluster-14363.29626
Cluster-17160.0	Cluster-5099.0
Cluster-14363.17840	Cluster-14363.18449
Cluster-14363.20178	Cluster-14363.20197
Cluster-4597.0	Cluster-14363.2694
Cluster-14363.27278	Cluster-14363.11221
Cluster-14363.18011	Cluster-14363.21037
Cluster-14363.34461	Cluster-14363.34613
Cluster-14363.17223	Cluster-14363.5737
Cluster-14363.32938	Cluster-14363.3090
Cluster-14363.9493	Cluster-14363.2310
Cluster-17509.0	Cluster-14363.28752
Cluster-14363.31172	Cluster-14363.16974
Cluster-14363.18807	Cluster-14363.33667
Cluster-14363.27629	Cluster-14363.23308
Cluster-14363.10814	Cluster-14363.18352
Cluster-14363.19702	Cluster-14363.24334
Cluster-14363.19413	Cluster-20904.0
Cluster-14363.6739	Cluster-14363.24357
Cluster-14363.6431	Cluster-14363.14092
Cluster-14363.23650	Cluster-14363.26814
Cluster-14363.821	Cluster-14363.27493
Cluster-14363.19669	Cluster-1216.0
Cluster-14363.5250	Cluster-14363.34180
Cluster-14363.22578	Cluster-21182.0
Cluster-14363.12435	Cluster-14363.10556
Cluster-14363.18942	Cluster-14363.27504
Cluster-14960.0	Cluster-14363.16620
Cluster-4711.0	Cluster-14363.33585
Cluster-14363.17600	Cluster-14363.24369
Cluster-5046.0	Cluster-14363.354
Cluster-14363.35284	Cluster-14363.25483
Cluster-14363.14114	Cluster-14363.13027
Cluster-14363.26095	Cluster-14363.33872
Cluster-14363.12522	Cluster-14363.15417
Cluster-14363.5251	Cluster-14363.29506
Cluster-14363.21415	Cluster-17680.0
Cluster-14363.12223	Cluster-14363.23137
Cluster-14363.25877	Cluster-14363.30096
Cluster-14363.8369	Cluster-14363.12516
Cluster-14363.27899	Cluster-14363.15335
Cluster-14363.24331	Cluster-2157.0
Cluster-14363.3315	Cluster-14363.23797
Cluster-14363.4876	Cluster-14363.22050
Cluster-14363.27527	Cluster-2476.0
Cluster-18619.1	Cluster-14363.4117
Cluster-14363.11571	Cluster-21504.0
Cluster-21359.0	Cluster-1392.0
Cluster-14363.23868	Cluster-14363.13340
Cluster-14363.12371	Cluster-14363.6794
Cluster-14363.25578	Cluster-14363.6465
Cluster-15722.0	Cluster-14363.35098
Cluster-14363.35782	Cluster-14363.15475
Cluster-14363.16123	Cluster-14363.17268
Cluster-14363.18578	Cluster-14363.18837
Cluster-14363.20996	Cluster-14761.0
Cluster-14363.13474	Cluster-17457.0
Cluster-14363.173	Cluster-14363.14571
Cluster-14363.18892	Cluster-14363.2359
Cluster-14363.4775	Cluster-821.1
Cluster-14363.31496	Cluster-14363.18272
Cluster-18775.0	Cluster-14363.19461
Cluster-14363.13104	Cluster-14363.33700
Cluster-14363.24521	Cluster-14363.10709
Cluster-14363.30480	Cluster-14363.15364
Cluster-14363.30749	Cluster-14363.35745
Cluster-14363.4166	Cluster-14363.33476
Cluster-14363.28984	Cluster-14363.18297
Cluster-14363.25592	Cluster-14363.33336
Cluster-14363.12390	Cluster-14363.35038
Cluster-14363.11591	Cluster-14363.32679
Cluster-14363.33277	Cluster-14363.31851
Cluster-14363.12839	Cluster-14363.12369
Cluster-4687.0	Cluster-14363.23128
Cluster-14363.21389	Cluster-14363.29086
Cluster-4651.0	Cluster-18415.0
Cluster-14363.27503	Cluster-18960.0
Cluster-14363.35540	Cluster-13519.0
Cluster-14363.12496	Cluster-14363.1673
Cluster-14363.21992	Cluster-14363.17020
Cluster-19758.0	Cluster-4800.0
Cluster-14363.18373	Cluster-14363.28043
Cluster-14363.23652	Cluster-14363.3253
Cluster-14363.15679	Cluster-14363.3481
Cluster-14363.17334	Cluster-14363.26954
Cluster-17601.0	Cluster-14363.34045
Cluster-14363.20215	Cluster-14363.16491
Cluster-14363.13687	Cluster-18810.1
Cluster-14363.16635	Cluster-14363.1938
Cluster-4273.0	Cluster-14363.32926
Cluster-15341.0	Cluster-14363.12357
Cluster-14363.2386	Cluster-14363.2611
Cluster-14363.15149	Cluster-14363.2727
Cluster-14363.21065	Cluster-18118.0
Cluster-14363.4717	Cluster-14363.18245
Cluster-14363.13842	Cluster-14363.33810
Cluster-4890.1	Cluster-14363.12541
Cluster-14363.6144	Cluster-14363.1737
Cluster-14363.21835	Cluster-14363.14472
Cluster-14363.31113	Cluster-14363.25113
Cluster-19226.0	Cluster-14363.29717
Cluster-18257.0	Cluster-14363.7645
Cluster-14363.19937	Cluster-14363.33665
Cluster-14363.21434	Cluster-14363.23159
Cluster-14363.527	Cluster-14363.3021
Cluster-19260.0	Cluster-14363.19111
Cluster-14363.18383	Cluster-14363.14343
Cluster-14363.28388	Cluster-14363.2666
Cluster-17229.0	Cluster-14363.32838
Cluster-14363.15350	Cluster-14363.20571
Cluster-14363.25724	Cluster-14363.19527
Cluster-14363.21920	Cluster-14363.2481
Cluster-15731.0	Cluster-14363.8641
Cluster-14363.5626	Cluster-14363.21997
Cluster-14363.25795	Cluster-14363.1197
Cluster-14363.18312	Cluster-14363.17861
Cluster-14363.11479	Cluster-14363.12175
Cluster-14363.30888	Cluster-14363.10619
Cluster-14363.25477	Cluster-14363.12881
Cluster-14363.9992	Cluster-14363.27923
Cluster-14363.32205	Cluster-14363.2637
Cluster-14363.9627	Cluster-14363.858
Cluster-14363.35729	Cluster-4254.0
Cluster-14363.18814	Cluster-2263.0
Cluster-16766.0	Cluster-14363.30842
Cluster-14363.28816	Cluster-14363.33807
Cluster-14363.15763	Cluster-14363.30990
Cluster-14363.28627	Cluster-14363.20750
Cluster-14363.19557	Cluster-14363.35035
Cluster-14363.20111	Cluster-14363.25321
Cluster-14363.30694	Cluster-14363.11770
Cluster-18438.0	Cluster-14363.31239
Cluster-14363.3611	Cluster-14363.27458
Cluster-14363.29903	Cluster-14363.16209
Cluster-14363.23446	Cluster-14363.8165
Cluster-14363.25224	Cluster-14363.24825
Cluster-14363.3544	Cluster-14363.10829
Cluster-14363.19311	Cluster-14363.24434
Cluster-14363.35203	Cluster-14363.16842
Cluster-14363.4304	Cluster-14363.20323
Cluster-14363.18038	Cluster-14363.11924
Cluster-18469.0	Cluster-14363.25629
Cluster-14363.31386	Cluster-14363.2703
Cluster-14363.31431	Cluster-14363.16129
Cluster-4741.0	Cluster-14363.26266
Cluster-14363.26864	Cluster-14363.19664
Cluster-15751.0	Cluster-14363.15748
Cluster-14363.32449	Cluster-14363.28256
Cluster-14363.23296	Cluster-14363.16777
Cluster-14363.5472	Cluster-14363.11220
Cluster-14363.18941	Cluster-14363.26394
Cluster-14363.24206	Cluster-14363.22693
Cluster-14363.23878	Cluster-14363.26166
Cluster-14363.17092	Cluster-14363.24327
Cluster-14363.5221	Cluster-14363.21535
Cluster-14363.31217	Cluster-14363.13553
Cluster-14363.10359	Cluster-8165.0
Cluster-14363.32149	Cluster-4460.1
Cluster-14363.18849	Cluster-14363.30524
Cluster-14363.5194	Cluster-14363.34112
Cluster-14363.2179	Cluster-14363.8809
Cluster-14363.22200	Cluster-14363.20842
Cluster-14363.21962	Cluster-14363.22512
Cluster-14363.14492	Cluster-14363.12278
Cluster-14363.4574	Cluster-14363.12280
Cluster-14363.12173	Cluster-14363.6085
Cluster-14363.33275	Cluster-2404.0
Cluster-14363.9946	Cluster-14363.21746
Cluster-14363.31417	Cluster-14363.31026
Cluster-14363.7785	Cluster-14363.20809
Cluster-14363.13485	Cluster-14363.19121
Cluster-14363.15626	Cluster-14363.27369
Cluster-14363.32912	Cluster-14363.3511
Cluster-14363.7360	Cluster-14363.2961
Cluster-14363.26715	Cluster-14363.33783
Cluster-14363.18690	Cluster-14363.8235
Cluster-14363.11133	Cluster-14363.24145
Cluster-14363.11525	Cluster-14363.16345
Cluster-14363.19487	Cluster-14363.21503
Cluster-14363.33570	Cluster-14363.16608
Cluster-14363.10724	Cluster-14363.7342
Cluster-14363.8530	Cluster-14363.8026
Cluster-14363.2754	Cluster-14363.34573
Cluster-14363.28402	Cluster-14363.34932
Cluster-14363.20672	Cluster-14363.3676
Cluster-14363.11984	Cluster-14363.16989
Cluster-14363.20189	Cluster-14363.33977
Cluster-18474.0	Cluster-14363.12668
Cluster-14363.18581	Cluster-14363.14320
Cluster-20887.0	Cluster-14363.11769
Cluster-16281.0	Cluster-14363.16290
Cluster-14363.19593	Cluster-2384.0
Cluster-14363.6342	Cluster-14363.21154
Cluster-14363.31486	Cluster-14363.15651
Cluster-14363.4791	Cluster-19958.0
Cluster-14363.8295	Cluster-14363.14536
Cluster-14363.17155	Cluster-14363.34789
Cluster-14363.17285	Cluster-14363.25646
Cluster-14363.9764	Cluster-14363.6835
Cluster-15976.0	Cluster-14363.23727
Cluster-14363.10259	Cluster-14363.5461
Cluster-14363.15597	Cluster-14363.18999
Cluster-14363.1281	Cluster-14363.25858
Cluster-14363.30955	Cluster-5220.1
Cluster-14363.20734	Cluster-14363.14200
Cluster-14363.23405	Cluster-14363.13414
Cluster-14363.31981	Cluster-14363.3165
Cluster-14363.12954	Cluster-14363.12869
Cluster-14363.14838	Cluster-14363.1536
Cluster-14363.33238	Cluster-14363.16813
Cluster-14363.4828	Cluster-13489.0
Cluster-14363.12847	Cluster-14363.28244
Cluster-14363.23636	Cluster-14363.29219
Cluster-14363.18346	Cluster-17515.2
Cluster-14363.31319	Cluster-2427.1
Cluster-14363.22127	Cluster-14363.26974
Cluster-14363.23212	Cluster-14363.34987
Cluster-14363.7438	Cluster-14363.32043
Cluster-14363.23619	Cluster-14363.32924
Cluster-14363.11660	Cluster-14363.33383
Cluster-14363.30549	Cluster-13132.0
Cluster-14363.28533	Cluster-14363.34297
Cluster-19701.0	Cluster-14363.7283
Cluster-14363.25244	Cluster-14363.21022
Cluster-14363.5357	Cluster-14363.34698
Cluster-14363.19334	Cluster-14363.16401
Cluster-14363.5224	Cluster-14363.19422
Cluster-14363.18746	Cluster-14363.25670
Cluster-19329.0	Cluster-14363.9761
Cluster-14363.18853	Cluster-2623.0
Cluster-14363.19618	Cluster-14363.25622
Cluster-14363.4384	Cluster-14363.22780
Cluster-14363.11082	Cluster-14363.34506
Cluster-16675.2	Cluster-14363.15315
Cluster-14363.17560	Cluster-14363.26422
Cluster-20472.0	Cluster-14363.19061
Cluster-14363.17729	Cluster-14363.27022
Cluster-14363.1444	Cluster-14363.7803
Cluster-14363.22480	Cluster-14363.24324
Cluster-14363.16742	Cluster-14363.7089
Cluster-14363.24164	Cluster-14363.35931
Cluster-14363.4379	Cluster-14363.31321
Cluster-4710.0	Cluster-2327.0
Cluster-4380.0	Cluster-14363.22161
Cluster-14895.0	Cluster-14363.11031
Cluster-18752.0	Cluster-2450.2
Cluster-14363.647	Cluster-14363.27199
Cluster-14363.23501	Cluster-14363.27961
Cluster-14363.29573	Cluster-14363.7809
Cluster-14363.26203	Cluster-14363.29589
Cluster-14363.31743	Cluster-14363.9944
Cluster-14363.12899	Cluster-14363.19711
Cluster-14363.19554	Cluster-14363.3532
Cluster-14363.14850	Cluster-12613.0
Cluster-14363.599	Cluster-14605.0
Cluster-14363.5911	Cluster-14363.16258
Cluster-14363.32846	Cluster-14363.31922
Cluster-14363.19986	Cluster-2477.0
Cluster-14363.35277	Cluster-14363.12428
Cluster-14363.24736	Cluster-4541.0
Cluster-14363.1484	Cluster-14363.58
Cluster-14363.8533	Cluster-14363.20242
Cluster-14363.9391	Cluster-14363.30079
Cluster-13445.0	Cluster-14363.35390
Cluster-14363.11461	Cluster-14363.33764
Cluster-8213.0	Cluster-14363.12159
Cluster-14363.7675	Cluster-14363.5167
Cluster-4326.0	Cluster-14363.34152
Cluster-4509.0	Cluster-14363.34872
Cluster-20572.0	Cluster-14363.3012
Cluster-14363.14743	Cluster-2789.0
Cluster-14363.4257	Cluster-14363.14978
Cluster-15826.0	Cluster-14363.27117
Cluster-14363.13101	Cluster-14363.13402
Cluster-14363.19163	Cluster-14363.30270
Cluster-21024.0	Cluster-14363.14195
Cluster-14363.26108	Cluster-14363.19051
Cluster-14363.5827	Cluster-2783.0
Cluster-14363.23406	Cluster-14363.7584
Cluster-14363.29489	Cluster-1890.1
Cluster-14363.17284	Cluster-14363.2613
Cluster-14363.18452	Cluster-14363.187
Cluster-14363.15788	Cluster-14363.31095
Cluster-14363.29040	Cluster-14363.4141
Cluster-14363.26302	Cluster-1304.0
Cluster-14363.17944	Cluster-14363.23935
Cluster-14363.11089	Cluster-1680.0
Cluster-14363.22407	Cluster-18845.0
Cluster-14363.18259	Cluster-14363.20871
Cluster-14363.16263	Cluster-6580.0
Cluster-14363.13070	Cluster-2314.0
Cluster-14363.24576	Cluster-3451.0
Cluster-14363.20103	Cluster-14363.2480
Cluster-14363.26442	Cluster-20632.0
Cluster-14363.19036	Cluster-14363.7521
Cluster-16085.0	Cluster-1826.1
Cluster-14363.13193	Cluster-14363.16488
Cluster-14363.24067	Cluster-14363.17183
Cluster-14363.601	Cluster-14363.5818
Cluster-14363.18753	Cluster-14363.8863
Cluster-14363.6296	Cluster-3226.0
Cluster-14363.19471	Cluster-14363.19904
Cluster-14363.23270	Cluster-8709.0
Cluster-14363.35280	Cluster-14363.12996
Cluster-14363.18386	Cluster-14363.7400
Cluster-14363.22379	Cluster-14363.34799
Cluster-14363.18621	Cluster-14363.20796
Cluster-19744.0	Cluster-14363.9626
Cluster-14363.22439	Cluster-14363.3665
Cluster-4752.0	Cluster-14363.33873
Cluster-14363.17509	Cluster-14363.2869
Cluster-14363.10915	Cluster-14363.35908
Cluster-14363.17685	Cluster-17374.0
Cluster-14363.4893	Cluster-14363.20992
Cluster-14363.5474	Cluster-14363.29077
Cluster-14363.3868	Cluster-14363.9593
Cluster-14363.25196	Cluster-14363.23941
Cluster-14363.18147	Cluster-14363.3871
Cluster-14363.28515	Cluster-14363.17841
Cluster-14363.28776	Cluster-14363.22038
Cluster-14363.31132	Cluster-14363.24681
Cluster-19333.0	Cluster-14363.17997
Cluster-14363.9233	Cluster-14363.2963
Cluster-14363.15112	Cluster-5013.0
Cluster-18651.0	Cluster-14363.1960
Cluster-14363.21090	Cluster-14363.8735
Cluster-14363.33102	Cluster-14363.1155
Cluster-14363.27466	Cluster-1983.1
Cluster-14363.12451	Cluster-14363.6964
Cluster-14363.21014	Cluster-14363.9552
Cluster-14363.12844	Cluster-14363.34241
Cluster-14363.17181	Cluster-14363.35083
Cluster-14363.31296	Cluster-14363.986
Cluster-14363.16379	Cluster-14363.2714
Cluster-14363.23943	Cluster-14363.29017
Cluster-18622.0	Cluster-14363.20324
Cluster-14363.15403	Cluster-16146.0
Cluster-14363.103	Cluster-14363.16423
Cluster-14363.17999	Cluster-14363.16215
Cluster-14363.19002	Cluster-14363.30837
Cluster-14363.11473	Cluster-14363.33716
Cluster-14363.30021	Cluster-14363.2248
Cluster-9777.1	Cluster-14363.23991
Cluster-14363.7668	Cluster-14363.29752
Cluster-14363.19198	Cluster-14363.6612
Cluster-14363.7596	Cluster-18333.0
Cluster-4466.0	Cluster-14363.9608
Cluster-14363.22237	Cluster-14363.20095
Cluster-14363.31338	Cluster-14363.30145
Cluster-14363.7389	Cluster-14363.32534
Cluster-14363.6330	Cluster-14363.11020
Cluster-14363.4642	Cluster-1899.0
Cluster-4858.0	Cluster-14363.575
Cluster-14363.14156	Cluster-14363.33645
Cluster-14363.14084	Cluster-14363.15585
Cluster-14363.25865	Cluster-20000.0
Cluster-14363.19626	Cluster-14363.20663
Cluster-14363.20429	Cluster-14363.3132
Cluster-16099.0	Cluster-14363.35256
Cluster-14363.10205	Cluster-4792.0
Cluster-14363.11505	Cluster-14363.12932
Cluster-14363.10553	Cluster-14363.19816
Cluster-14363.13115	Cluster-1311.0
Cluster-14363.12020	Cluster-14363.2661
Cluster-17478.0	Cluster-14363.7740
Cluster-5019.0	Cluster-14363.19077
Cluster-14363.12745	Cluster-14363.34574
Cluster-14363.13437	Cluster-14363.25677
Cluster-5073.3	Cluster-2810.0
Cluster-14363.25117	Cluster-4278.0
Cluster-14363.167	Cluster-14363.14372
Cluster-14363.21719	Cluster-14363.29070
Cluster-5097.0	Cluster-14494.0
Cluster-14363.17023	Cluster-14363.32540
Cluster-14363.20406	Cluster-18290.0
Cluster-14363.31830	Cluster-14363.14757
Cluster-14363.8653	Cluster-14363.3447
Cluster-14363.30184	Cluster-14363.2817
Cluster-14363.31218	Cluster-14363.1576
Cluster-14363.6761	Cluster-1115.0
Cluster-20216.0	Cluster-14363.13292
Cluster-14363.19708	Cluster-20806.0
Cluster-14363.14355	Cluster-14363.23442
Cluster-14363.18486	Cluster-14363.17352
Cluster-14363.31277	Cluster-17403.0
Cluster-13813.0	Cluster-14363.29610
Cluster-14363.10987	Cluster-1097.0
Cluster-14363.13062	Cluster-14363.16471
Cluster-14363.21392	Cluster-14363.2578
Cluster-14363.33121	Cluster-14363.30227
Cluster-14363.20744	Cluster-14363.34290
Cluster-14363.12013	Cluster-6660.0
Cluster-14363.19842	Cluster-14363.3069
Cluster-14363.20742	Cluster-14363.13405
Cluster-14363.101	Cluster-14363.6817
Cluster-14363.15229	Cluster-14363.2873
Cluster-14363.23195	Cluster-2690.0
Cluster-14363.28637	Cluster-1249.0
Cluster-14363.7837	Cluster-14363.15037
Cluster-18392.0	Cluster-14363.1469
Cluster-14363.25667	Cluster-14363.14923
Cluster-14363.16251	Cluster-14363.21125
Cluster-14363.13105	Cluster-14363.34549
Cluster-14363.12983	Cluster-14363.24672
Cluster-14363.17409	Cluster-14363.7648
Cluster-14363.31776	Cluster-14363.31898
Cluster-14363.11210	Cluster-14363.1329
Cluster-20918.0	Cluster-14363.2872
Cluster-14363.14096	Cluster-17159.0
Cluster-14363.8381	Cluster-14363.26525
Cluster-14363.4764	Cluster-14363.24581
Cluster-14363.8534	Cluster-14363.30784
Cluster-14363.30762	Cluster-14363.13072
Cluster-14363.30279	Cluster-14363.1892
Cluster-20829.0	Cluster-14363.14672
Cluster-14363.4319	Cluster-14363.28946
Cluster-14363.16513	Cluster-14363.20451
Cluster-13426.0	Cluster-14363.21880
Cluster-14363.12141	Cluster-14363.3092
Cluster-14363.5528	Cluster-14363.6619
Cluster-14363.31387	Cluster-14363.28243
Cluster-14363.15498	Cluster-14363.25253
Cluster-17145.0	Cluster-14363.2897
Cluster-14363.20636	Cluster-14363.25386
Cluster-14363.4809	Cluster-14363.21559
Cluster-14363.15380	Cluster-2940.0
Cluster-14363.11838	Cluster-2945.0
Cluster-14363.11663	Cluster-14363.15974
Cluster-14363.15823	Cluster-14363.29753
Cluster-14363.17723	Cluster-14363.19336
Cluster-14363.30877	Cluster-14363.24291
Cluster-14363.7132	Cluster-16344.0
Cluster-14363.24853	Cluster-2591.0
Cluster-14363.5138	Cluster-14363.26658
Cluster-14363.5625	Cluster-14363.26064
Cluster-14363.16526	Cluster-14363.23666
Cluster-14363.20403	Cluster-14363.1372
Cluster-14363.18562	Cluster-10827.1
Cluster-14363.18451	Cluster-2311.0
Cluster-14363.32054	Cluster-14363.33597
Cluster-14948.0	Cluster-14363.12775
Cluster-14363.22118	Cluster-14363.26999
Cluster-20045.0	Cluster-2501.0
Cluster-14363.11415	Cluster-14363.5035
Cluster-14363.12098	Cluster-14363.27395
Cluster-14363.26880	Cluster-14363.1434
Cluster-14363.29469	Cluster-2437.1
Cluster-14363.714	Cluster-14363.26360
Cluster-14363.17162	Cluster-2778.0
Cluster-15401.0	Cluster-14363.5923
Cluster-14363.19210	Cluster-14363.31531
Cluster-14363.4039	Cluster-14363.7824
Cluster-14363.23094	Cluster-14363.20587
Cluster-20130.0	Cluster-14363.28247
Cluster-14363.4402	Cluster-14363.3588
Cluster-14363.10896	Cluster-14363.3087
Cluster-14363.19024	Cluster-14363.22271
Cluster-14363.15445	Cluster-14363.22252
Cluster-14363.19138	Cluster-14363.19886
Cluster-14363.19946	Cluster-1508.0
Cluster-14363.10169	Cluster-14363.34939
Cluster-21087.0	Cluster-14363.31
Cluster-14363.8233	Cluster-14363.29009
Cluster-14363.21341	Cluster-14363.21618
Cluster-14363.13351	Cluster-14363.12076
Cluster-14363.7510	Cluster-14363.7381
Cluster-14363.18706	Cluster-14363.2411
Cluster-14363.18682	Cluster-14363.10856
Cluster-14363.5659	Cluster-14363.26707
Cluster-14363.25892	Cluster-14363.24367
Cluster-14363.9439	Cluster-14363.27110
Cluster-14363.23654	Cluster-14363.27698
Cluster-14336.1	Cluster-14363.22988
Cluster-14363.4345	Cluster-14363.3759
Cluster-14363.10157	Cluster-14363.26262
Cluster-6430.0	Cluster-14363.20137
Cluster-14363.17967	Cluster-14363.5124
Cluster-14363.16518	Cluster-14363.26178
Cluster-16725.0	Cluster-14363.34603
Cluster-14363.17747	Cluster-14363.22767
Cluster-14363.17522	Cluster-1668.0
Cluster-14363.18112	Cluster-1404.0
Cluster-14363.29286	Cluster-7928.0
Cluster-14363.22591	Cluster-14363.31073
Cluster-14363.10610	Cluster-14363.30017
Cluster-19094.0	Cluster-17669.0
Cluster-14363.7028	Cluster-14363.35830
Cluster-14363.19516	Cluster-14363.13549
Cluster-13214.0	Cluster-14363.3049
Cluster-14363.29842	Cluster-14363.13368
Cluster-14363.30948	Cluster-14363.13723
Cluster-14363.30721	Cluster-14363.2235
Cluster-14363.19220	Cluster-14363.27561
Cluster-14363.10708	Cluster-14363.23987
Cluster-17424.0	Cluster-14363.26291
Cluster-14363.11304	Cluster-14363.2842
Cluster-14363.4418	Cluster-14363.1366
Cluster-14363.25205	Cluster-14363.2477
Cluster-14363.18702	Cluster-14363.16155
Cluster-14363.14275	Cluster-14363.1386
Cluster-14363.18200	Cluster-14363.33037
Cluster-14363.30412	Cluster-14363.21940
Cluster-14363.34783	Cluster-14363.12868
Cluster-14363.26666	Cluster-1682.0
Cluster-14363.28777	Cluster-14363.17310
Cluster-14363.25537	Cluster-14363.32927
Cluster-14363.4314	Cluster-14363.13007
Cluster-14363.35786	Cluster-14363.22242
Cluster-14363.11407	Cluster-14363.2105
Cluster-14363.16046	Cluster-21198.2
Cluster-14363.19265	Cluster-14363.34816
Cluster-14363.18618	Cluster-14363.14749
Cluster-14363.5220	Cluster-14363.26323
Cluster-14363.6825	Cluster-14363.12484
Cluster-14363.12785	Cluster-14363.33978
Cluster-14363.19484	Cluster-14363.11003
Cluster-14363.22079	Cluster-14363.10021
Cluster-14363.26790	Cluster-19815.0
Cluster-14363.18998	Cluster-14363.26103
Cluster-14363.17249	Cluster-14363.15516
Cluster-5515.0	Cluster-14363.17077
Cluster-14363.5750	Cluster-14363.17879
Cluster-13600.0	Cluster-14363.30019
Cluster-14363.9318	Cluster-14363.23057
Cluster-14363.30572	Cluster-14363.34068
Cluster-14363.4732	Cluster-18050.1
Cluster-14363.13639	Cluster-14363.674
Cluster-14363.21730	Cluster-19070.0
Cluster-14363.25018	Cluster-14363.21911
Cluster-15999.0	Cluster-14363.25739
Cluster-14363.2660	Cluster-14363.24502
Cluster-14363.19641	Cluster-14363.16557
Cluster-14363.10762	Cluster-9764.1
Cluster-14363.32386	Cluster-1699.0
Cluster-14363.10545	Cluster-14363.33517
Cluster-21229.0	Cluster-16389.0
Cluster-14363.7830	Cluster-14363.28024
Cluster-4334.1	Cluster-217.1
Cluster-14363.19303	Cluster-6082.0
Cluster-14363.29570	Cluster-14363.24348
Cluster-14363.33643	Cluster-4968.0
Cluster-14363.22194	Cluster-14363.33605
Cluster-14363.18946	Cluster-2465.0
Cluster-14363.28531	Cluster-14465.0
Cluster-14363.29332	Cluster-14363.24044
Cluster-14363.30313	Cluster-14363.5680
Cluster-14363.24717	Cluster-14363.24753
Cluster-14363.593	Cluster-14363.23965
Cluster-14363.25756	Cluster-14363.14979
Cluster-15340.0	Cluster-14363.17018
Cluster-14363.28716	Cluster-757.1
Cluster-14363.7906	Cluster-14363.21393
Cluster-18937.0	Cluster-2264.0
Cluster-14363.328	Cluster-14363.19227
Cluster-14363.442	Cluster-14363.34768
Cluster-14363.21763	Cluster-14363.21568
Cluster-14363.32496	Cluster-14363.20159
Cluster-4511.0	Cluster-14363.32448
Cluster-14165.0	Cluster-14363.24885
Cluster-14363.16654	Cluster-14363.2478
Cluster-14363.23353	Cluster-14363.1003
Cluster-14363.35468	Cluster-14363.35864
Cluster-14363.10891	Cluster-19247.0
Cluster-14363.17579	Cluster-14363.33639
Cluster-14363.16522	Cluster-14363.7768
Cluster-14363.10129	Cluster-14363.3178
Cluster-14363.19594	Cluster-14363.1338
Cluster-14363.9740	Cluster-14363.18066
Cluster-14363.7920	Cluster-2700.0
Cluster-14363.7631	Cluster-14363.1836
Cluster-4420.0	Cluster-14363.20822
Cluster-14363.7397	Cluster-14363.26392
Cluster-14363.5428	Cluster-14363.31801
Cluster-18011.0	Cluster-17125.0
Cluster-14363.4913	Cluster-14363.14151
Cluster-14363.26945	Cluster-14479.0
Cluster-21099.0	Cluster-14363.15815
Cluster-14363.17808	Cluster-14451.0
Cluster-14363.25492	Cluster-14363.35007
Cluster-14363.3672	Cluster-14363.33870
Cluster-14363.4464	Cluster-14363.6404
Cluster-14363.18639	Cluster-14363.1170
Cluster-14363.2626	Cluster-14363.2914
Cluster-14363.26286	Cluster-9433.0
Cluster-14363.5242	Cluster-14363.13632
Cluster-14363.16167	Cluster-14363.25501
Cluster-14363.3937	Cluster-14363.12105
Cluster-14363.31703	Cluster-14363.31664
Cluster-14363.28635	Cluster-13490.0
Cluster-14363.25957	Cluster-11100.0
Cluster-14363.14215	Cluster-14363.11855
Cluster-14363.17418	Cluster-14363.19256
Cluster-13839.1	Cluster-14363.1903
Cluster-14363.19835	Cluster-14363.27079
Cluster-14363.17680	Cluster-14363.25845
Cluster-10515.0	Cluster-14363.1141
Cluster-14363.17190	Cluster-14363.33652
Cluster-14363.13941	Cluster-18126.0
Cluster-14363.4410	Cluster-2357.1
Cluster-20264.0	Cluster-14363.11465
Cluster-14363.19293	Cluster-2781.0
Cluster-14363.15394	Cluster-14363.958
Cluster-4734.0	Cluster-14363.30235
Cluster-14363.22408	Cluster-14363.23945
Cluster-14363.1618	Cluster-14363.1229
Cluster-14363.18786	Cluster-14363.24355
Cluster-14363.28728	Cluster-2839.0
Cluster-4446.0	Cluster-14363.35200
Cluster-14363.24692	Cluster-14363.12400
Cluster-14363.24323	Cluster-1517.0
Cluster-14363.20670	Cluster-16873.0
Cluster-14363.29130	Cluster-14363.35455
Cluster-14363.27584	Cluster-14363.20355
Cluster-14363.25104	Cluster-14363.2693
Cluster-14363.14267	Cluster-14363.16463
Cluster-14363.5652	Cluster-14363.17104
Cluster-14363.22309	Cluster-966.0
Cluster-14363.31179	Cluster-14363.4832
Cluster-14363.31206	Cluster-14363.24247
Cluster-15086.0	Cluster-14363.34958
Cluster-4729.0	Cluster-14363.16148
Cluster-14363.18398	Cluster-14363.6058
Cluster-14363.16269	Cluster-14363.17608
Cluster-14363.20625	Cluster-14363.23129
Cluster-14363.12174	Cluster-14363.29263
Cluster-14363.9492	Cluster-14363.2356
Cluster-14363.1650	Cluster-1690.0
Cluster-14363.21420	Cluster-14363.7155
Cluster-14363.10263	Cluster-14363.1463
Cluster-14363.16400	Cluster-14363.30769
Cluster-14363.18850	Cluster-14363.8061
Cluster-14363.25167	Cluster-14363.27770
Cluster-14363.4138	Cluster-14363.27523
Cluster-14363.6820	Cluster-14363.1594
Cluster-14363.35884	Cluster-14363.9049
Cluster-13423.0	Cluster-17678.0
Cluster-14363.15194	Cluster-14363.23168
Cluster-14363.30857	Cluster-14363.31553
Cluster-14363.16202	Cluster-15564.0
Cluster-14363.32259	Cluster-1348.0
Cluster-19772.0	Cluster-14363.20445
Cluster-14230.0	Cluster-14363.2973
Cluster-14363.9923	Cluster-14363.13202
Cluster-14363.9520	Cluster-14363.2539
Cluster-21363.0	Cluster-14363.23610
Cluster-13283.0	Cluster-14363.2268
Cluster-14363.19846	Cluster-14363.31512
Cluster-13282.0	Cluster-14363.14029
Cluster-14363.13271	Cluster-18051.1
Cluster-14363.11373	Cluster-1623.0
Cluster-21417.0	Cluster-14363.2021
Cluster-14363.10502	Cluster-14363.12176
Cluster-17421.0	Cluster-2607.0
Cluster-14363.13539	Cluster-1320.0
Cluster-14363.28070	Cluster-15466.0
Cluster-14363.31154	Cluster-2086.0
Cluster-14363.3704	Cluster-14363.34989
Cluster-14363.12073	Cluster-14363.16905
Cluster-14363.30204	Cluster-5029.0
Cluster-14363.22479	Cluster-14804.0
Cluster-14363.8539	Cluster-14363.28132
Cluster-21433.0	Cluster-14363.1117
Cluster-14363.16478	Cluster-14363.16163
Cluster-14363.27433	Cluster-14363.33210
Cluster-14363.20201	Cluster-15572.0
Cluster-14363.4993	Cluster-14363.24353
Cluster-14363.15358	Cluster-2743.0
Cluster-14363.31014	Cluster-14363.20774
Cluster-19716.0	Cluster-14363.26740
Cluster-14363.5192	Cluster-2177.0
Cluster-14363.14301	Cluster-14363.2822
Cluster-14363.33186	Cluster-14363.7604
Cluster-14363.31545	Cluster-14363.12529
Cluster-14363.5598	Cluster-1981.1
Cluster-14363.8648	Cluster-14363.20411
Cluster-14363.4029	Cluster-14363.5899
Cluster-14363.25576	Cluster-14363.19944
Cluster-14363.30212	Cluster-14363.33930
Cluster-14363.15113	Cluster-14363.25045
Cluster-14363.19692	Cluster-16495.0
Cluster-14363.26927	Cluster-1261.0
Cluster-14363.12433	Cluster-14363.16602
Cluster-14363.18456	Cluster-14363.35743
Cluster-14363.30493	Cluster-4683.0
Cluster-13295.0	Cluster-12848.0
Cluster-14363.2307	Cluster-14363.27812
Cluster-14363.26992	Cluster-10384.0
Cluster-14363.24379	Cluster-14358.0
Cluster-14363.11097	Cluster-14363.23169
Cluster-14363.12200	Cluster-14363.25493
Cluster-14363.30234	Cluster-14363.72
Cluster-14363.3205	Cluster-14363.23902
Cluster-14363.18947	Cluster-2233.0
Cluster-14363.16385	Cluster-14363.31915
Cluster-5112.0	Cluster-14363.21519
Cluster-17563.0	Cluster-16846.0
Cluster-14363.17036	Cluster-14363.6611
Cluster-14363.27904	Cluster-14363.6132
Cluster-14363.16254	Cluster-14363.32129
Cluster-14363.13779	Cluster-14363.25856
Cluster-4297.0	Cluster-14363.26205
Cluster-14363.21891	Cluster-5145.0
Cluster-4890.0	Cluster-14363.24320
Cluster-14363.11590	Cluster-14363.17028
Cluster-14363.9599	Cluster-14363.16587
Cluster-14363.23882	Cluster-2859.0
Cluster-14363.18854	Cluster-4364.0
Cluster-14363.21960	Cluster-14363.13819
Cluster-14363.33376	Cluster-14363.767
Cluster-15460.0	Cluster-14363.33417
Cluster-14363.31126	Cluster-14363.24098
Cluster-14363.31879	Cluster-14363.35068
Cluster-14363.25005	Cluster-14363.7791
Cluster-14363.9116	Cluster-14363.26617
Cluster-21368.0	Cluster-14363.24505
Cluster-14363.15426	Cluster-2147.0
Cluster-14363.24228	Cluster-14363.26059
Cluster-14363.32482	Cluster-14363.9394
Cluster-14363.18556	Cluster-14363.20985
Cluster-14363.30693	Cluster-14363.27509
Cluster-14363.7009	Cluster-12922.0
Cluster-14363.16278	Cluster-14363.26407
Cluster-14363.33103	Cluster-14363.7072
Cluster-14363.32334	Cluster-14363.2069
Cluster-14363.17034	Cluster-14363.1259
Cluster-14363.26088	Cluster-14363.9311
Cluster-14363.29428	Cluster-16093.0
Cluster-17131.1	Cluster-14363.20965
Cluster-14363.11950	Cluster-14363.6698
Cluster-14363.4933	Cluster-14363.9831
Cluster-14363.20798	Cluster-19652.0
Cluster-14363.4400	Cluster-14363.7468
Cluster-14363.14085	Cluster-14363.23167
Cluster-14363.8525	Cluster-14363.18779
Cluster-13195.0	Cluster-9357.0
Cluster-14363.22201	Cluster-2598.0
Cluster-14363.24162	Cluster-14363.13128
Cluster-14363.35895	Cluster-14363.2469
Cluster-14363.30814	Cluster-14363.11225
Cluster-13372.0	Cluster-14363.1415
Cluster-14363.16847	Cluster-14363.14830
Cluster-14363.23175	Cluster-14363.10911
Cluster-14363.23145	Cluster-20540.0
Cluster-14363.33598	Cluster-14363.3562
Cluster-14363.35881	Cluster-14363.7955
Cluster-14363.25519	Cluster-14363.9031
Cluster-14363.20265	Cluster-14363.2075
Cluster-5089.0	Cluster-1641.0
Cluster-14363.18157	Cluster-1042.0
Cluster-14363.3957	Cluster-14363.17865
Cluster-14363.8477	Cluster-6883.0
Cluster-14363.13646	Cluster-14363.34933
Cluster-14363.18315	Cluster-14363.33603
Cluster-14363.27247	Cluster-14363.1060
Cluster-14363.7356	Cluster-14363.1700
Cluster-14363.10180	Cluster-14363.17894
Cluster-14363.22115	Cluster-14363.26764
Cluster-14363.10245	Cluster-2858.0
Cluster-14363.4508	Cluster-14363.34425
Cluster-14363.20659	Cluster-17923.0
Cluster-16686.0	Cluster-14363.15871
Cluster-14363.16599	Cluster-14363.32194
Cluster-14363.25130	Cluster-11573.0
Cluster-14363.12244	Cluster-14363.16403
Cluster-14363.31893	Cluster-1355.0
Cluster-14363.18249	Cluster-14363.22499
Cluster-16968.0	Cluster-14363.23431
Cluster-14363.32490	Cluster-14363.2247
Cluster-14363.15427	Cluster-14363.33817
Cluster-5093.0	Cluster-10322.1
Cluster-14363.14346	Cluster-14363.19122
Cluster-14363.10647	Cluster-14363.25046
Cluster-14363.16062	Cluster-14363.33630
Cluster-4428.1	Cluster-14363.3078
Cluster-14363.28390	Cluster-14363.1942
Cluster-14363.429	Cluster-14363.26058
Cluster-14363.21001	Cluster-14363.19797
Cluster-14363.34415	Cluster-750.1
Cluster-14363.26562	Cluster-1693.0
Cluster-13382.0	Cluster-14363.34097
Cluster-14363.14417	Cluster-4862.0
Cluster-14363.33003	Cluster-14363.12866
Cluster-14363.5896	Cluster-14363.11466
Cluster-14363.21068	Cluster-14363.28436
Cluster-14363.6022	Cluster-19873.0
Cluster-14363.19360	Cluster-14363.33253
Cluster-14363.32055	Cluster-14363.19120
Cluster-14363.23061	Cluster-13917.0
Cluster-4721.0	Cluster-4806.0
Cluster-14363.5158	Cluster-14363.2558
Cluster-14363.33104	Cluster-14363.19104
Cluster-14363.23881	Cluster-14363.21396
Cluster-14363.24942	Cluster-14363.6329
Cluster-14363.19407	Cluster-14363.12191
Cluster-14363.13486	Cluster-14363.31610
Cluster-14363.16333	Cluster-2175.0
Cluster-14363.31673	Cluster-928.1
Cluster-14363.29	Cluster-14363.3130
Cluster-14363.16029	Cluster-18372.0
Cluster-19792.0	Cluster-14363.16585
Cluster-14363.16848	Cluster-19765.0
Cluster-14363.30182	Cluster-2655.0
Cluster-14363.22437	Cluster-14363.33531
Cluster-14363.23852	Cluster-14363.24189
Cluster-14363.13556	Cluster-14363.34746
Cluster-19096.0	Cluster-14363.28053
Cluster-17671.0	Cluster-14363.5084
Cluster-15685.0	Cluster-14363.34500
Cluster-14363.31341	Cluster-2695.0
Cluster-14363.15852	Cluster-14363.430
Cluster-14363.4578	Cluster-14363.34539
Cluster-14363.12210	Cluster-14363.28347
Cluster-14363.18068	Cluster-14363.14591
Cluster-14363.13165	Cluster-14363.22832
Cluster-14363.16961	Cluster-14363.33794
Cluster-14363.27284	Cluster-14363.9768
Cluster-14363.26177	Cluster-14363.28358
Cluster-14363.18904	Cluster-14363.28346
Cluster-14363.14730	Cluster-11767.0
Cluster-14363.10242	Cluster-14363.22616
Cluster-14423.0	Cluster-14363.1411
Cluster-13828.0	Cluster-14363.19063
Cluster-16094.0	Cluster-14363.16612
Cluster-14363.22388	Cluster-14363.402
Cluster-14363.29878	Cluster-14363.18301
Cluster-14363.11859	Cluster-14363.32397
Cluster-14363.18192	Cluster-1329.0
Cluster-14363.11658	Cluster-14363.13275
Cluster-14363.13661	Cluster-14363.21436
Cluster-14363.18560	Cluster-14363.16761
Cluster-14363.28393	Cluster-14363.25624
Cluster-14363.14318	Cluster-14363.12887
Cluster-14363.13224	Cluster-3475.0
Cluster-19608.0	Cluster-14363.12922
Cluster-14363.26640	Cluster-14363.2567
Cluster-14363.23685	Cluster-14363.2519
Cluster-14363.24578	Cluster-14363.16660
Cluster-14363.7810	Cluster-14363.34023
Cluster-15671.0	Cluster-1687.1
Cluster-4700.0	Cluster-14363.35090
Cluster-14363.13036	Cluster-4588.0
Cluster-14363.28722	Cluster-14363.16565
Cluster-14363.27312	Cluster-14363.17171
Cluster-20757.0	Cluster-19349.0
Cluster-14363.22248	Cluster-1514.0
Cluster-4835.0	Cluster-14363.12077
Cluster-14363.15408	Cluster-14363.31516
Cluster-14363.12813	Cluster-14363.1766
Cluster-14363.10409	Cluster-14363.34675
Cluster-14363.27448	Cluster-14363.10418
Cluster-14363.26599	Cluster-14363.25631
Cluster-14363.20602	Cluster-14363.2505
Cluster-14363.11042	Cluster-14363.28747
Cluster-14363.29230	Cluster-14363.2971
Cluster-16384.0	Cluster-16057.0
Cluster-14363.17197	Cluster-14363.13396
Cluster-14363.28677	Cluster-14363.4214
Cluster-14363.10721	Cluster-1231.0
Cluster-14608.0	Cluster-14363.3080
Cluster-14363.14245	Cluster-1250.0
Cluster-14107.0	Cluster-14363.12100
Cluster-17999.0	Cluster-14363.11789
Cluster-14363.11423	Cluster-17724.0
Cluster-14363.17929	Cluster-1521.0
Cluster-14363.2286	Cluster-4895.0
Cluster-14363.4950	Cluster-1374.0
Cluster-21041.0	Cluster-14363.34881
Cluster-14363.19261	Cluster-14363.29637
Cluster-14363.20880	Cluster-14363.2442
Cluster-4569.1	Cluster-14363.5639
Cluster-14363.6116	Cluster-1358.0
Cluster-14363.15944	Cluster-14363.7046
Cluster-20017.0	Cluster-1478.0
Cluster-14363.14397	Cluster-2023.0
Cluster-14363.4308	Cluster-14363.10573
Cluster-14363.16218	Cluster-4946.0
Cluster-14363.20377	Cluster-14363.30202
Cluster-14363.17824	Cluster-14363.10893
Cluster-14363.25464	Cluster-20693.0
Cluster-14363.4583	Cluster-14363.30027
Cluster-14363.20929	Cluster-2603.1
Cluster-14363.5388	Cluster-14363.17674
Cluster-14363.20436	Cluster-14363.18392
Cluster-14363.25955	Cluster-1047.0
Cluster-14363.19561	Cluster-14525.0
Cluster-14363.23569	Cluster-996.0
Cluster-14363.17591	Cluster-14363.22042
Cluster-14363.31142	Cluster-4373.0
Cluster-14363.26875	Cluster-3907.0
Cluster-14363.6093	Cluster-2508.0
Cluster-14363.15961	Cluster-14363.31060
Cluster-14363.5633	Cluster-14363.16040
Cluster-14363.30557	Cluster-1960.0
Cluster-14363.25292	Cluster-14363.33464
Cluster-5040.0	Cluster-14363.1184
Cluster-14363.32911	Cluster-14363.4365
Cluster-14363.6212	Cluster-19463.0
Cluster-14363.23219	Cluster-9177.0
Cluster-14363.17645	Cluster-14363.30664
Cluster-14363.11857	Cluster-14363.19112
Cluster-4354.0	Cluster-14363.20554
Cluster-14363.19445	Cluster-8345.0
Cluster-14363.4842	Cluster-14363.29937
Cluster-4295.0	Cluster-14363.33044
Cluster-14363.30658	Cluster-2756.0
Cluster-14363.26502	Cluster-20539.0
Cluster-14363.18534	Cluster-14363.4550
Cluster-14363.28422	Cluster-14363.10930
Cluster-14363.12514	Cluster-2961.0
Cluster-14363.10590	Cluster-18004.0
Cluster-14363.21453	Cluster-14363.16286
Cluster-14363.27413	Cluster-14363.24489
Cluster-14363.3902	Cluster-14363.21528
Cluster-14363.28282	Cluster-14363.8396
Cluster-14363.35130	Cluster-14363.3292
Cluster-14363.14307	Cluster-14363.19086
Cluster-14363.9651	Cluster-14363.6715
Cluster-20909.0	Cluster-14363.26803
Cluster-14363.16020	Cluster-2944.0
Cluster-14363.4380	Cluster-14363.33893
Cluster-17992.0	Cluster-14363.17820
Cluster-14363.30790	Cluster-14853.0
Cluster-14427.0	Cluster-14363.22032
Cluster-14363.20973	Cluster-14363.24503
Cluster-14363.1857	Cluster-14363.35844
Cluster-14363.17727	Cluster-14363.27772
Cluster-14363.32234	Cluster-18667.0
Cluster-14363.9138	Cluster-14363.17386
Cluster-14363.6185	Cluster-20388.0
Cluster-14363.9650	Cluster-14363.10262
Cluster-14363.715	Cluster-14363.4942
Cluster-14363.4192	Cluster-20546.0
Cluster-14363.30608	Cluster-14428.0
Cluster-14363.13641	Cluster-14363.32631
Cluster-14363.32957	Cluster-14363.34663
Cluster-14363.18721	Cluster-2149.0
Cluster-15217.0	Cluster-21198.3
Cluster-14363.21906	Cluster-2983.0
Cluster-14363.13032	Cluster-14363.23193
Cluster-14363.27800	Cluster-14363.23648
Cluster-14363.7524	Cluster-14363.9508
Cluster-14363.9456	Cluster-14981.0
Cluster-14363.6940	Cluster-14363.35004
Cluster-14363.21838	Cluster-4250.0
Cluster-16695.0	Cluster-12773.0
Cluster-14363.26714	Cluster-14363.2851
Cluster-14363.21212	Cluster-14363.9759
Cluster-14363.14914	Cluster-14363.9703
Cluster-14363.24107	Cluster-14363.3492
Cluster-13362.0	Cluster-1109.0
Cluster-14363.6009	Cluster-14363.32285
Cluster-13337.0	Cluster-14363.1221
Cluster-13346.2	Cluster-14363.21258
Cluster-14363.32913	Cluster-14363.1371
Cluster-14363.25942	Cluster-14363.25147
Cluster-20793.0	Cluster-14363.29190
Cluster-14363.15571	Cluster-14363.18995
Cluster-14363.18369	Cluster-14363.2510
Cluster-14363.25905	Cluster-14363.31984
Cluster-14363.23547	Cluster-14363.19071
Cluster-14363.25499	Cluster-14363.15454
Cluster-4332.0	Cluster-1884.1
Cluster-15806.0	Cluster-1038.1
Cluster-14363.7963	Cluster-14363.1151
Cluster-14363.16271	Cluster-17436.0
Cluster-14363.10256	Cluster-14363.25195
Cluster-20411.0	Cluster-14363.28453
Cluster-14363.14766	Cluster-2450.1
Cluster-14521.0	Cluster-2717.0
Cluster-14363.26081	Cluster-14363.19434
Cluster-14363.16880	Cluster-7683.0
Cluster-14363.30995	Cluster-14363.24833
Cluster-14363.5105	Cluster-14363.29987
Cluster-14363.35939	Cluster-14363.29160
Cluster-14363.30236	Cluster-14363.9258
Cluster-14363.23070	Cluster-14363.9244
Cluster-14363.15413	Cluster-14363.6452
Cluster-14363.11431	Cluster-1074.0
Cluster-18646.0	Cluster-14363.7926
Cluster-14363.15812	Cluster-12230.0
Cluster-14363.14691	Cluster-14363.6593
Cluster-15103.0	Cluster-14363.7319
Cluster-4952.0	Cluster-14363.4653
Cluster-4457.0	Cluster-14363.13013
Cluster-14363.17067	Cluster-14363.34149
Cluster-14363.17514	Cluster-14363.30200
Cluster-14363.25933	Cluster-14363.3247
Cluster-14363.17116	Cluster-14363.12468
Cluster-14363.15759	Cluster-14363.24425
Cluster-14363.14211	Cluster-14363.24166
Cluster-14363.4427	Cluster-1913.0
Cluster-14363.15540	Cluster-14363.13023
Cluster-14363.10695	Cluster-4383.0
Cluster-4653.0	Cluster-1480.0
Cluster-14363.10644	Cluster-4172.0
Cluster-14363.29272	Cluster-2993.0
Cluster-14363.8774	Cluster-1542.0
Cluster-14363.30529	Cluster-2618.0
Cluster-14363.10851	Cluster-9329.0
Cluster-14363.21567	Cluster-14363.29029
Cluster-14363.23395	Cluster-14363.1663
Cluster-18804.0	Cluster-19152.0
Cluster-14363.23887	Cluster-14363.8458
Cluster-14363.11275	Cluster-971.0
Cluster-14363.2199	Cluster-14363.9274
Cluster-14363.10705	Cluster-14363.13853
Cluster-14363.18396	Cluster-14363.13080
Cluster-14363.18852	Cluster-14363.6849
Cluster-14363.31565	Cluster-14363.24813
Cluster-18724.0	Cluster-4355.0
Cluster-14363.20338	Cluster-14363.15118
Cluster-14363.2016	Cluster-14363.19526
Cluster-14363.11425	Cluster-14363.29798
Cluster-14363.31076	Cluster-14363.31555
Cluster-14363.10013	Cluster-4178.0
Cluster-14363.16524	Cluster-9012.0
Cluster-14363.4258	Cluster-14363.11569
Cluster-14363.31005	Cluster-14363.2058
Cluster-4557.0	Cluster-14363.13400
Cluster-14498.0	Cluster-16116.0
Cluster-14363.17511	Cluster-14363.32620
Cluster-14363.33775	Cluster-14363.1590
Cluster-14363.11795	Cluster-14363.30265
Cluster-14363.31368	Cluster-14363.10748
Cluster-18534.0	Cluster-2441.0
Cluster-14363.11214	Cluster-14363.3470
Cluster-14363.5162	Cluster-14363.34353
Cluster-14363.12048	Cluster-14363.25772
Cluster-14363.19670	Cluster-14363.17594
Cluster-14363.10220	Cluster-15599.0
Cluster-14363.24285	Cluster-1450.1
Cluster-14363.4546	Cluster-2844.2
Cluster-14363.8812	Cluster-14363.3357
Cluster-14363.28048	Cluster-17781.0
Cluster-14363.745	Cluster-14363.13024
Cluster-14363.20056	Cluster-14363.21256
Cluster-14363.16917	Cluster-14363.11960
Cluster-19820.0	Cluster-14363.19052
Cluster-14363.9392	Cluster-14363.17876
Cluster-14363.5930	Cluster-16112.0
Cluster-19694.0	Cluster-15547.0
Cluster-14363.12861	Cluster-14363.20581
Cluster-14363.21621	Cluster-2879.0
Cluster-14363.17826	Cluster-14363.25187
Cluster-14363.30000	Cluster-2959.0
Cluster-14363.18037	Cluster-14363.25635
Cluster-14363.18436	Cluster-14363.21854
Cluster-14363.19992	Cluster-16997.0
Cluster-14363.19420	Cluster-14363.19442
Cluster-14363.24077	Cluster-14363.12935
Cluster-14363.15787	Cluster-19088.0
Cluster-14363.25564	Cluster-14363.4307
Cluster-14363.10048	Cluster-2525.0
Cluster-14363.22525	Cluster-14363.22582
Cluster-14363.6443	Cluster-14363.8145
Cluster-15095.0	Cluster-14363.13730
Cluster-14363.2285	Cluster-14363.1103
Cluster-14363.28960	Cluster-14363.12829
Cluster-14363.5313	Cluster-14363.10499
Cluster-17971.0	Cluster-14363.34553
Cluster-14363.18767	Cluster-1257.0
Cluster-14363.21596	Cluster-14363.26874
Cluster-13175.0	Cluster-14363.21406
Cluster-14363.18688	Cluster-14363.2380
Cluster-14363.10304	Cluster-14363.24277
Cluster-4405.0	Cluster-4877.0
Cluster-14363.829	Cluster-14363.5770
Cluster-14363.5425	Cluster-14363.16216
Cluster-14363.15471	Cluster-2217.0
Cluster-17026.1	Cluster-1338.0
Cluster-14363.18150	Cluster-8690.0
Cluster-14363.25742	Cluster-14363.11921
Cluster-14363.495	Cluster-14363.23924
Cluster-14363.13890	Cluster-14363.27666
Cluster-14363.11585	Cluster-14363.23112
Cluster-14363.20835	Cluster-20557.0
Cluster-14363.32161	Cluster-14363.34959
Cluster-14363.27948	Cluster-14363.34915
Cluster-14363.18613	Cluster-14363.19107
Cluster-14363.30866	Cluster-14363.1753
Cluster-14363.6358	Cluster-14363.12368
Cluster-14363.3202	Cluster-1099.0
Cluster-14363.19903	Cluster-17431.0
Cluster-19140.0	Cluster-17046.0
Cluster-14363.7325	Cluster-14363.18221
Cluster-4498.1	Cluster-14363.34234
Cluster-14363.18184	Cluster-14363.12838
Cluster-14363.24165	Cluster-14363.4397
Cluster-14363.11578	Cluster-4553.0
Cluster-14363.27141	Cluster-14363.1143
Cluster-14363.12202	Cluster-14363.17874
Cluster-14363.5991	Cluster-13365.0
Cluster-19060.0	Cluster-14363.733
Cluster-14363.11900	Cluster-14363.4175
Cluster-14363.5182	Cluster-4341.0
Cluster-14363.18681	Cluster-20766.0
Cluster-14363.29209	Cluster-14363.18990
Cluster-14363.3638	Cluster-14363.33871
Cluster-14363.14728	Cluster-14363.1012
Cluster-21298.1	Cluster-15444.0
Cluster-14363.26019	Cluster-14363.19083
Cluster-14363.30460	Cluster-14363.34507
Cluster-14363.12002	Cluster-14363.30758
Cluster-14363.11222	Cluster-14363.33666
Cluster-14363.17632	Cluster-14363.34174
Cluster-14363.20329	Cluster-14363.12545
Cluster-14363.14226	Cluster-4765.0
Cluster-18756.0	Cluster-14363.23946
Cluster-14363.23349	Cluster-14363.2900
Cluster-14363.6482	Cluster-8794.0
Cluster-14363.9430	Cluster-1021.0
Cluster-14363.14707	Cluster-14363.21968
Cluster-14363.14254	Cluster-998.0
Cluster-14363.30229	Cluster-14669.0
Cluster-14363.5759	Cluster-14363.25638
Cluster-14363.18366	Cluster-14363.1063
Cluster-14363.17058	Cluster-2123.0
Cluster-14363.23252	Cluster-14363.1935
Cluster-14363.11196	Cluster-1469.0
Cluster-14363.3250	Cluster-14363.16061
Cluster-18502.0	Cluster-21064.0
Cluster-14363.13767	Cluster-14363.6883
Cluster-14363.8941	Cluster-1886.0
Cluster-13193.0	Cluster-14363.11655
Cluster-14363.13114	Cluster-14363.25547
Cluster-14363.15794	Cluster-14363.16066
Cluster-14363.30789	Cluster-14363.13605
Cluster-14363.10153	Cluster-14363.22046
Cluster-14363.5806	Cluster-14363.9103
Cluster-14363.10786	Cluster-4733.0
Cluster-14363.339	Cluster-21264.0
Cluster-14363.33559	Cluster-14363.2082
Cluster-14363.21213	Cluster-14363.16136
Cluster-18244.0	Cluster-8545.0
Cluster-18602.0	Cluster-16375.0
Cluster-14363.24284	Cluster-14363.17936
Cluster-14363.14250	Cluster-14363.24287
Cluster-14363.18494	Cluster-14363.1832
Cluster-14363.30720	Cluster-14363.34140
Cluster-14363.29120	Cluster-14363.6764
Cluster-14363.17773	Cluster-14363.1019
Cluster-14363.34024	Cluster-14363.5966
Cluster-21248.0	Cluster-884.1
Cluster-14363.22386	Cluster-14363.23757
Cluster-16971.0	Cluster-19637.0
Cluster-15699.0	Cluster-8465.0
Cluster-14363.21611	Cluster-14363.19349
Cluster-9223.2	Cluster-13754.0
Cluster-14363.24737	Cluster-14363.27888
Cluster-14730.0	Cluster-14363.18940
Cluster-14363.18258	Cluster-1385.0
Cluster-14363.1041	Cluster-14363.17026
Cluster-14363.14087	Cluster-14363.6774
Cluster-14363.6167	Cluster-14363.2733
Cluster-14363.1992	Cluster-2373.0
Cluster-14363.35205	Cluster-14363.16428
Cluster-14363.7647	Cluster-14363.29081
Cluster-14363.18458	Cluster-14575.0
Cluster-14363.30926	Cluster-14363.18125
Cluster-14363.11447	Cluster-14363.25025
Cluster-14363.11239	Cluster-14363.24394
Cluster-14363.30996	Cluster-14363.16340
Cluster-14363.10789	Cluster-1934.0
Cluster-14363.23484	Cluster-14363.701
Cluster-14363.18661	Cluster-14363.27887
Cluster-14363.24969	Cluster-14363.35539
Cluster-14363.10388	Cluster-14363.15103
Cluster-14363.24424	Cluster-18867.0
Cluster-14363.17277	Cluster-19596.2
Cluster-14363.29011	Cluster-14363.7936
Cluster-14363.8329	Cluster-14363.20495
Cluster-14363.10050	Cluster-19658.0
Cluster-14363.20079	Cluster-14363.2345
Cluster-4464.0	Cluster-14363.26889
Cluster-18673.0	Cluster-14724.0
Cluster-14363.33739	Cluster-14363.28057
Cluster-14363.8731	Cluster-14363.34342
Cluster-20787.0	Cluster-14363.31134
Cluster-19274.0	Cluster-2927.0
Cluster-14363.32742	Cluster-14363.14403
Cluster-17255.0	Cluster-2815.0
Cluster-14363.14857	Cluster-14363.34056
Cluster-14363.4658	Cluster-14363.33765
Cluster-14363.1303	Cluster-14363.34100
Cluster-14363.15407	Cluster-4619.0
Cluster-14363.32707	Cluster-4510.0
Cluster-14363.32744	Cluster-2008.0
Cluster-17870.0	Cluster-14363.7862
Cluster-14363.24339	Cluster-14363.350
Cluster-21189.0	Cluster-14363.20151
Cluster-13637.0	Cluster-14363.12963
Cluster-14363.16538	Cluster-4275.0
Cluster-14363.3215	Cluster-14363.17134
Cluster-5011.0	Cluster-14363.8555
Cluster-14363.15522	Cluster-14363.11835
Cluster-14363.29528	Cluster-14363.21495
Cluster-14363.8877	Cluster-4920.0
Cluster-14363.30940	Cluster-14363.27562
Cluster-14363.4391	Cluster-14363.2653
Cluster-14363.23323	Cluster-14363.24015
Cluster-14363.30472	Cluster-14363.5789
Cluster-14363.34758	Cluster-18449.0
Cluster-14363.27913	Cluster-14363.25143
Cluster-14363.18444	Cluster-14363.7464
Cluster-14363.29022	Cluster-8082.0
Cluster-14363.10068	Cluster-1396.0
Cluster-14363.6184	Cluster-14363.1342
Cluster-14363.29882	Cluster-14363.33439
Cluster-14363.4243	Cluster-14363.33950
Cluster-14363.26322	Cluster-9548.0
Cluster-14363.31802	Cluster-14363.30684
Cluster-14363.26180	Cluster-15593.0
Cluster-14363.27111	Cluster-3018.0
Cluster-14363.30943	Cluster-14363.28718
Cluster-14363.24513	Cluster-14363.24814
Cluster-14363.14928	Cluster-14363.35902
Cluster-14363.6840	Cluster-13989.0
Cluster-14363.17545	Cluster-13119.0
Cluster-14363.20312	Cluster-14363.24839
Cluster-14363.10288	Cluster-14363.33622
Cluster-14363.22796	Cluster-14363.2690
Cluster-14363.5333	Cluster-14363.13367
Cluster-20335.0	Cluster-14363.14297
Cluster-14363.14823	Cluster-14363.1353
Cluster-14363.27690	Cluster-14363.23989
Cluster-14363.11579	Cluster-14363.27966
Cluster-14363.32662	Cluster-14363.1501
Cluster-14363.32034	Cluster-14363.15744
Cluster-14363.31185	Cluster-14363.1512
Cluster-18045.0	Cluster-14363.3047
Cluster-14363.23789	Cluster-14363.22826
Cluster-14363.31059	Cluster-20023.1
Cluster-14363.11265	Cluster-14363.29082
Cluster-21489.0	Cluster-1706.0
Cluster-14363.20234	Cluster-14363.2336
Cluster-14363.25773	Cluster-14363.33640
Cluster-14363.19320	Cluster-3053.0
Cluster-14363.35476	Cluster-14363.20024
Cluster-14363.13074	Cluster-14363.2258
Cluster-16488.0	Cluster-14363.22370
Cluster-14363.24714	Cluster-14363.25024
Cluster-14363.20365	Cluster-14363.34122
Cluster-14363.28639	Cluster-20546.1
Cluster-14363.337	Cluster-2526.0
Cluster-14363.26709	Cluster-17315.0
Cluster-14363.7776	Cluster-1119.0
Cluster-14363.18632	Cluster-14363.479
Cluster-14363.16295	Cluster-14363.14222
Cluster-14363.18162	Cluster-14363.33949
Cluster-14363.26979	Cluster-14363.19455
Cluster-14363.29535	Cluster-14363.12436
Cluster-14363.4253	Cluster-14363.15366
Cluster-14363.5077	Cluster-14363.667
Cluster-14363.22680	Cluster-14363.34564
Cluster-18589.0	Cluster-14707.0
Cluster-14363.13385	Cluster-14363.8471
Cluster-14363.6251	Cluster-9517.0
Cluster-14363.13333	Cluster-14363.30307
Cluster-14363.18752	Cluster-14363.18286
Cluster-14363.16548	Cluster-14363.7358
Cluster-14363.26508	Cluster-17976.0
Cluster-14363.22565	Cluster-14363.3076
Cluster-14363.6590	Cluster-1299.0
Cluster-14363.30427	Cluster-14363.7118
Cluster-14363.4510	Cluster-14363.35676
Cluster-14363.21349	Cluster-14363.11812
Cluster-14363.17393	Cluster-14363.19864
Cluster-14363.26484	Cluster-14363.3851
Cluster-14363.28508	Cluster-8337.0
Cluster-16292.0	Cluster-14363.5790
Cluster-14363.4338	Cluster-14363.21748
Cluster-14363.5175	Cluster-10472.0
Cluster-14363.27897	Cluster-14363.1078
Cluster-16593.0	Cluster-14363.2006
Cluster-14363.19668	Cluster-14363.24144
Cluster-14363.22749	Cluster-13561.0
Cluster-14363.12886	Cluster-14363.7206
Cluster-14363.9695	Cluster-1782.0
Cluster-14363.10718	Cluster-14363.32925
Cluster-14363.33055	Cluster-14363.35515
Cluster-13512.0	Cluster-14363.34552
Cluster-14363.14202	Cluster-19249.0
Cluster-14363.32874	Cluster-14363.33374
Cluster-14363.18666	Cluster-14363.35171
Cluster-21145.0	Cluster-7008.0
Cluster-15403.0	Cluster-14363.16588
Cluster-14363.3243	Cluster-14363.3816
Cluster-14363.12891	Cluster-14363.3122
Cluster-13266.0	Cluster-1362.0
Cluster-14363.4900	Cluster-14363.21967
Cluster-14363.15755	Cluster-14363.2540
Cluster-14363.16750	Cluster-1093.0
Cluster-14363.9365	Cluster-14363.20532
Cluster-4103.1	Cluster-14363.35082
Cluster-14363.21897	Cluster-16749.0
Cluster-14363.8610	Cluster-14363.3818
Cluster-14363.10067	Cluster-1107.0
Cluster-14363.7306	Cluster-14363.33785
Cluster-14363.26720	Cluster-14363.616
Cluster-16608.0	Cluster-14363.13028
Cluster-20731.0	Cluster-14363.16593
Cluster-14363.22622	Cluster-578.1
Cluster-14363.12631	Cluster-14363.34622
Cluster-14363.16204	Cluster-1922.0
Cluster-14363.19244	Cluster-14363.19185
Cluster-14363.28920	Cluster-1976.1
Cluster-14363.21921	Cluster-14363.5270
Cluster-14363.11427	Cluster-14363.30108
Cluster-14363.8109	Cluster-14363.12613
Cluster-14363.17781	Cluster-1773.0
Cluster-14363.21272	Cluster-14363.2698
Cluster-14363.23014	Cluster-4903.0
Cluster-18982.0	Cluster-14363.2369
Cluster-14363.29661	Cluster-14363.23047
Cluster-14363.13721	Cluster-14363.7953
Cluster-14363.8254	Cluster-14363.3814
Cluster-14363.18034	Cluster-14363.14546
Cluster-14363.25785	Cluster-14363.20326
Cluster-14363.11999	Cluster-14363.15821
Cluster-20398.0	Cluster-14363.27200
Cluster-14363.9939	Cluster-9526.0
Cluster-14363.4252	Cluster-16225.0
Cluster-14363.18171	Cluster-16431.0
Cluster-14363.28246	Cluster-8771.0
Cluster-4917.0	Cluster-14363.21050
Cluster-14363.26606	Cluster-1142.0
Cluster-20266.0	Cluster-14363.2524
Cluster-14363.24943	Cluster-14363.28798
Cluster-14363.35282	Cluster-8695.1
Cluster-14363.28982	Cluster-2995.0
Cluster-14363.3235	Cluster-14363.31528
Cluster-14363.17650	Cluster-14363.4203
Cluster-14363.20092	Cluster-14363.2351
Cluster-14363.30271	Cluster-14363.14227
Cluster-19880.0	Cluster-14363.77
Cluster-14363.13311	Cluster-14363.24202
Cluster-14363.24938	Cluster-14363.33430
Cluster-14363.12663	Cluster-1314.0
Cluster-4393.0	Cluster-5195.0
Cluster-4543.0	Cluster-14363.26506
Cluster-13838.0	Cluster-14363.17976
Cluster-14363.30609	Cluster-14363.13913
Cluster-14363.8930	Cluster-14363.2649
Cluster-20324.0	Cluster-14363.19183
Cluster-14363.22703	Cluster-14363.31039
Cluster-5196.0	Cluster-14363.18856
Cluster-14363.26359	Cluster-14363.16469
Cluster-14363.13011	Cluster-14363.10028
Cluster-14363.23247	Cluster-1725.0
Cluster-14363.23374	Cluster-14363.22239
Cluster-14363.21771	Cluster-14363.26256
Cluster-14255.0	Cluster-14363.17711
[truncated: 1,871 more rows]

## Sheet: Fast2 vs Slow2
Up	Down
Cluster-14363.30253	Cluster-14363.16200
Cluster-14363.30385	Cluster-14363.15235
Cluster-14363.5846	Cluster-14363.742
Cluster-14363.10025	Cluster-14363.10751
Cluster-14363.8538	Cluster-14363.860
Cluster-14363.3388	Cluster-14363.28407
Cluster-14363.21266	Cluster-14363.33388
Cluster-14363.17230	Cluster-14363.32265
Cluster-14363.16721	Cluster-14363.16356
Cluster-14363.23391	Cluster-14363.7556
Cluster-14363.32203	Cluster-14363.11527
Cluster-14363.26332	Cluster-14363.10752
Cluster-14363.20922	Cluster-14363.18592
Cluster-14363.21991	Cluster-14363.21893
Cluster-14363.19515	Cluster-14363.21625
Cluster-14363.6374	Cluster-14363.5743
Cluster-14363.5094	Cluster-14363.9902
Cluster-14363.27526	Cluster-14363.21515
Cluster-14363.17102	Cluster-14363.35613
Cluster-14363.13500	Cluster-14363.13396
Cluster-14363.22305	Cluster-14363.34355
Cluster-14363.5747	Cluster-14363.11846
Cluster-14363.35906	Cluster-14363.10749
Cluster-14363.5454	Cluster-14363.2464
Cluster-14363.17921	Cluster-19527.1
Cluster-14363.21438	Cluster-14363.990
Cluster-14363.6017	Cluster-14363.15308
Cluster-14363.30797	Cluster-14363.28105
Cluster-14363.23775	Cluster-14363.20349
Cluster-14363.4658	Cluster-14363.6091
Cluster-14363.27315	Cluster-14363.21511
Cluster-14363.54	Cluster-14363.13694
Cluster-14363.6127	Cluster-14363.29307
Cluster-14363.13482	Cluster-14363.35322
Cluster-14363.5111	Cluster-14363.15723
Cluster-14363.19475	Cluster-14363.18914
Cluster-14363.26737	Cluster-14363.882
Cluster-14363.18827	Cluster-14363.26955
Cluster-14363.28508	Cluster-14363.5803
Cluster-14363.16016	Cluster-14363.2986
Cluster-14363.20686	Cluster-14363.22444
Cluster-14363.19002	Cluster-14363.2593
Cluster-14363.15675	Cluster-14363.22450
Cluster-14363.17469	Cluster-14363.23884
Cluster-14363.30469	Cluster-14363.8382
Cluster-14363.21513	Cluster-14363.33374
Cluster-14363.12371	Cluster-14363.16158
Cluster-14363.12682	Cluster-14363.5488
Cluster-14363.7274	Cluster-14363.21546
Cluster-14363.17241	Cluster-14363.21446
Cluster-14363.25690	Cluster-14363.9270
Cluster-14363.13944	Cluster-14363.34976
Cluster-14363.669	Cluster-14363.13926
Cluster-14363.28896	Cluster-14363.33784
Cluster-14363.5420	Cluster-14363.19297
Cluster-14363.28132	Cluster-14363.11289
Cluster-14363.5824	Cluster-14363.32277
Cluster-14363.25236	Cluster-14363.15636
Cluster-14363.30345	Cluster-14363.32810
Cluster-14363.10516	Cluster-14363.438
Cluster-14363.25742	Cluster-14363.15197
Cluster-14363.6458	Cluster-14363.17582
Cluster-14363.17515	Cluster-14363.18769
Cluster-14363.12449	Cluster-14363.22164
Cluster-14363.31104	Cluster-14363.21533
Cluster-14363.20442	Cluster-14363.13574
Cluster-14363.16048	Cluster-14363.2273
Cluster-14363.20448	Cluster-14363.16130
Cluster-14363.2121	Cluster-14363.34419
Cluster-14363.6033	Cluster-14363.879
Cluster-14363.7743	Cluster-14363.5539
Cluster-14363.29645	Cluster-14363.266
Cluster-14363.25931	Cluster-14363.20923
Cluster-14363.30471	Cluster-14363.2952
Cluster-14363.8533	Cluster-14363.33759
Cluster-14363.12172	Cluster-14363.14225
Cluster-14363.30204	Cluster-14363.29083
Cluster-14363.2287	Cluster-14788.0
Cluster-14363.4285	Cluster-14363.18394
Cluster-14363.26277	Cluster-14363.18493
Cluster-14363.22411	Cluster-14363.33762
Cluster-14363.27901	Cluster-14363.8435
Cluster-14363.16047	Cluster-14363.4624
Cluster-14363.8697	Cluster-14363.22819
Cluster-14363.30695	Cluster-7244.1
Cluster-14363.31737	Cluster-14363.29626
Cluster-14363.30809	Cluster-14363.2934
Cluster-14363.11204	Cluster-14363.21536
Cluster-14363.3933	Cluster-14363.12356
Cluster-14363.30529	Cluster-14363.35784
Cluster-14363.20599	Cluster-14363.10518
Cluster-14363.32201	Cluster-14363.27961
Cluster-14363.18000	Cluster-14363.28530
Cluster-14363.16478	Cluster-14363.33512
Cluster-14363.30863	Cluster-14363.20860
Cluster-14363.6767	Cluster-14363.26056
Cluster-14363.31962	Cluster-14363.10135
Cluster-14363.30928	Cluster-14363.6462
Cluster-14363.5167	Cluster-14363.696
Cluster-14363.23337	Cluster-14363.21236
Cluster-14363.10514	Cluster-14363.24153
Cluster-17229.0	Cluster-14363.209
Cluster-14363.22566	Cluster-14363.21528
Cluster-14363.6871	Cluster-14363.24670
Cluster-14363.34865	Cluster-14363.25765
Cluster-14363.5862	Cluster-14363.18836
Cluster-14363.11408	Cluster-14363.22878
Cluster-14363.11478	Cluster-114.0
Cluster-14363.5565	Cluster-14363.21997
Cluster-14363.30758	Cluster-14363.6378
Cluster-14363.2283	Cluster-14363.17622
Cluster-14363.18202	Cluster-14363.22493
Cluster-14363.21135	Cluster-14363.32595
Cluster-14363.30060	Cluster-18587.0
Cluster-14363.4421	Cluster-14363.33487
Cluster-14363.9019	Cluster-14363.17901
Cluster-14363.34735	Cluster-14363.6311
Cluster-14363.17949	Cluster-14363.13018
Cluster-14363.24975	Cluster-14363.35325
Cluster-14363.10107	Cluster-14363.6623
Cluster-14363.6003	Cluster-14363.13293
Cluster-14363.9958	Cluster-14363.15108
Cluster-14363.30407	Cluster-14363.9312
Cluster-14363.31475	Cluster-14363.5802
Cluster-14363.18753	Cluster-14363.30915
Cluster-14363.5557	Cluster-14363.818
Cluster-14363.7472	Cluster-14363.16138
Cluster-14363.22998	Cluster-20832.0
Cluster-14363.16789	Cluster-20460.0
Cluster-14363.12390	Cluster-14363.14750
Cluster-14363.27276	Cluster-14363.21918
Cluster-14363.18937	Cluster-14363.20616
Cluster-14363.32569	Cluster-14363.3146
Cluster-14363.29063	Cluster-14363.15109
Cluster-14363.6920	Cluster-14363.16386
Cluster-14363.18671	Cluster-14363.571
Cluster-4551.0	Cluster-14363.15042
Cluster-14363.30291	Cluster-14363.11142
Cluster-14363.8233	Cluster-14363.15405
Cluster-14363.15227	Cluster-14363.11490
Cluster-14363.5631	Cluster-14363.1474
Cluster-14363.5177	Cluster-14363.27447
Cluster-14363.22118	Cluster-14363.34012
Cluster-14363.11229	Cluster-14363.18138
Cluster-14363.23213	Cluster-14363.33701
Cluster-16694.0	Cluster-14363.35574
Cluster-14363.31866	Cluster-14363.33940
Cluster-4338.0	Cluster-14363.16679
Cluster-14363.31457	Cluster-14363.35745
Cluster-14363.11109	Cluster-14363.24100
Cluster-14363.30642	Cluster-14363.8780
Cluster-14363.10614	Cluster-14363.12090
Cluster-14363.22839	Cluster-14363.10754
Cluster-14363.27551	Cluster-14363.3796
Cluster-14363.4931	Cluster-14363.34598
Cluster-14363.17624	Cluster-14363.2663
Cluster-14363.14063	Cluster-14363.3075
Cluster-14363.4842	Cluster-14363.34481
Cluster-14363.13392	Cluster-14363.26964
Cluster-4273.0	Cluster-14363.570
Cluster-14363.13679	Cluster-14363.1617
Cluster-14363.35905	Cluster-14363.19568
Cluster-14363.25095	Cluster-14363.749
Cluster-14363.11777	Cluster-14363.5345
Cluster-14363.10245	Cluster-14363.22549
Cluster-14363.5581	Cluster-14363.14960
Cluster-14363.18077	Cluster-14363.4202
Cluster-14363.20996	Cluster-18808.0
Cluster-14363.32629	Cluster-14363.3185
Cluster-4893.0	Cluster-14363.31373
Cluster-14363.24192	Cluster-14363.21285
Cluster-14363.22750	Cluster-14363.28965
Cluster-14363.20926	Cluster-14363.555
Cluster-14363.34670	Cluster-14363.320
Cluster-16240.1	Cluster-14363.1836
Cluster-14363.24880	Cluster-14363.3983
Cluster-14363.22729	Cluster-14363.23137
Cluster-14363.17874	Cluster-14363.5462
Cluster-14363.30405	Cluster-14363.22321
Cluster-14363.17181	Cluster-14363.11860
Cluster-14363.30425	Cluster-14363.18754
Cluster-14363.28597	Cluster-14363.22529
Cluster-14363.30955	Cluster-14363.546
Cluster-5063.0	Cluster-14363.32778
Cluster-14363.14636	Cluster-14363.18570
Cluster-14363.4619	Cluster-5245.0
Cluster-14363.14826	Cluster-19099.0
Cluster-14363.15893	Cluster-14363.17898
Cluster-14363.21159	Cluster-8251.0
Cluster-14363.5262	Cluster-14363.27393
Cluster-14363.15284	Cluster-14363.3991
Cluster-14363.23605	Cluster-4687.2
Cluster-14363.16797	Cluster-14363.26958
Cluster-14363.28467	Cluster-14363.32337
Cluster-4837.0	Cluster-14363.20750
Cluster-14363.17223	Cluster-14363.6324
Cluster-14363.23262	Cluster-14363.3129
Cluster-5055.0	Cluster-14363.6043
Cluster-14363.7043	Cluster-14363.18434
Cluster-14363.22871	Cluster-14363.15720
Cluster-14363.5276	Cluster-14363.30208
Cluster-14363.20868	Cluster-14363.2280
Cluster-4597.0	Cluster-14363.15806
Cluster-14363.11822	Cluster-4235.0
Cluster-14363.10694	Cluster-14363.28823
Cluster-14363.16431	Cluster-14363.14092
Cluster-4474.0	Cluster-187.0
Cluster-14363.23868	Cluster-17463.0
Cluster-14363.7268	Cluster-14363.34180
Cluster-14363.21275	Cluster-14363.20699
Cluster-14363.12453	Cluster-14363.34506
Cluster-14363.31733	Cluster-14363.13406
Cluster-14363.20273	Cluster-14363.34859
Cluster-14363.10157	Cluster-14363.3009
Cluster-14363.18852	Cluster-14363.16384
Cluster-14363.17084	Cluster-14363.18600
Cluster-14363.19589	Cluster-14363.28179
Cluster-14363.30424	Cluster-14363.34244
Cluster-14363.27274	Cluster-14363.17003
Cluster-14363.22457	Cluster-14363.4416
Cluster-14363.6004	Cluster-14363.33763
Cluster-14363.29121	Cluster-14363.15329
Cluster-20337.0	Cluster-14363.20968
Cluster-14363.28637	Cluster-14363.34045
Cluster-14363.19640	Cluster-14363.31516
Cluster-14363.10072	Cluster-2662.0
Cluster-14363.15303	Cluster-14363.3535
Cluster-14363.20069	Cluster-14363.2284
Cluster-14363.4347	Cluster-14363.667
Cluster-14363.12098	Cluster-14363.35740
Cluster-14363.29300	Cluster-148.0
Cluster-14363.21522	Cluster-14363.21291
Cluster-16364.0	Cluster-4688.0
Cluster-15731.0	Cluster-14363.573
Cluster-14363.13437	Cluster-14363.7011
Cluster-14363.30410	Cluster-14363.24742
Cluster-16574.0	Cluster-14363.517
Cluster-14363.29780	Cluster-14363.7870
Cluster-14363.6144	Cluster-14363.34253
Cluster-14363.5209	Cluster-14363.18644
Cluster-14363.19969	Cluster-14363.24814
Cluster-14363.13104	Cluster-14363.16987
Cluster-19254.0	Cluster-14363.692
Cluster-14363.8449	Cluster-15591.0
Cluster-14363.2179	Cluster-14363.11023
Cluster-14363.16225	Cluster-14363.12207
Cluster-14363.9628	Cluster-14363.22084
Cluster-14363.27601	Cluster-14363.34007
Cluster-14363.31547	Cluster-14363.13028
Cluster-14363.20201	Cluster-14363.20884
Cluster-14363.14933	Cluster-14363.14171
Cluster-20235.2	Cluster-14363.27764
Cluster-14363.13809	Cluster-14363.3843
Cluster-14363.11461	Cluster-14363.23279
Cluster-14363.33277	Cluster-14363.22982
Cluster-14363.10786	Cluster-14363.5735
Cluster-14363.27529	Cluster-14363.35315
Cluster-14363.15071	Cluster-14363.5687
Cluster-14363.6987	Cluster-14363.15483
Cluster-14363.22309	Cluster-14363.18894
Cluster-14363.27640	Cluster-14363.706
Cluster-14363.31682	Cluster-14363.10771
Cluster-14363.25309	Cluster-14363.22537
Cluster-14363.25477	Cluster-14363.449
Cluster-17378.0	Cluster-14363.639
Cluster-14363.9086	Cluster-14363.29610
Cluster-14363.4490	Cluster-14363.11652
Cluster-14363.11591	Cluster-14363.1011
Cluster-14363.18593	Cluster-5149.0
Cluster-14363.20973	Cluster-14363.15600
Cluster-14363.6434	Cluster-14363.35673
Cluster-14363.1778	Cluster-14363.12529
Cluster-14363.32090	Cluster-14363.33037
Cluster-14363.25196	Cluster-14363.2515
Cluster-14363.20264	Cluster-14363.35533
Cluster-14363.6370	Cluster-14363.8502
Cluster-14363.1845	Cluster-14363.32941
Cluster-14363.11507	Cluster-14363.4832
Cluster-14363.19037	Cluster-14363.35318
Cluster-14363.8530	Cluster-14363.7803
Cluster-4511.1	Cluster-14363.28976
Cluster-14363.5434	Cluster-14363.22512
Cluster-14363.19191	Cluster-14363.28055
Cluster-14363.5221	Cluster-14363.27920
Cluster-14363.12806	Cluster-13305.0
Cluster-14363.19986	Cluster-171.0
Cluster-14363.2228	Cluster-14363.463
Cluster-14363.27518	Cluster-14363.26232
Cluster-14363.6274	Cluster-14363.741
Cluster-14363.8656	Cluster-14363.24813
Cluster-14363.5531	Cluster-14363.23727
Cluster-14363.6472	Cluster-14363.17034
Cluster-16725.0	Cluster-14363.20246
Cluster-4333.1	Cluster-14363.1594
Cluster-14363.7668	Cluster-14363.18932
Cluster-4540.0	Cluster-16742.0
Cluster-14363.31893	Cluster-14363.23462
Cluster-14363.11166	Cluster-14363.7828
Cluster-17369.0	Cluster-14363.12077
Cluster-14363.18575	Cluster-14363.16410
Cluster-14363.27831	Cluster-14363.26560
Cluster-14363.28355	Cluster-1184.0
Cluster-14363.15179	Cluster-14363.28057
Cluster-14363.17110	Cluster-14363.585
Cluster-14363.5612	Cluster-14363.6718
Cluster-14363.28722	Cluster-14363.11659
Cluster-14363.18893	Cluster-14363.14218
Cluster-14363.25041	Cluster-14363.32111
Cluster-14363.4861	Cluster-2263.0
Cluster-5041.0	Cluster-14363.22038
Cluster-14363.3672	Cluster-14363.8976
Cluster-19140.0	Cluster-14363.2407
Cluster-14363.27527	Cluster-14363.31158
Cluster-14363.6771	Cluster-14363.35366
Cluster-5197.0	Cluster-2076.2
Cluster-14363.23966	Cluster-14363.127
Cluster-14363.21900	Cluster-14363.8090
Cluster-14363.22295	Cluster-14363.35619
Cluster-14363.31220	Cluster-14363.169
Cluster-14363.8713	Cluster-14363.12242
Cluster-4933.0	Cluster-79.0
Cluster-14363.18011	Cluster-14363.3064
Cluster-14363.30261	Cluster-14363.19252
Cluster-14363.4437	Cluster-14363.5693
Cluster-4813.0	Cluster-4192.0
Cluster-14363.16722	Cluster-14363.768
Cluster-14363.25054	Cluster-14363.23647
Cluster-14363.12616	Cluster-14363.633
Cluster-14363.18369	Cluster-14363.2426
Cluster-14363.4876	Cluster-14363.26553
Cluster-14363.4410	Cluster-14363.26005
Cluster-4974.0	Cluster-14363.9505
Cluster-14363.21587	Cluster-14363.30418
Cluster-14363.18190	Cluster-14363.14434
Cluster-14363.30762	Cluster-14363.15311
Cluster-14363.19587	Cluster-15044.1
Cluster-14363.31132	Cluster-14363.35363
Cluster-14363.18383	Cluster-14363.27435
Cluster-14363.19941	Cluster-14363.25321
Cluster-14363.27278	Cluster-14363.23101
Cluster-14363.32938	Cluster-14363.19663
Cluster-14363.23650	Cluster-14363.3684
Cluster-14363.29306	Cluster-14363.24825
Cluster-14363.31172	Cluster-14363.27448
Cluster-14363.19618	Cluster-14363.354
Cluster-14363.16513	Cluster-14363.4918
Cluster-14363.30750	Cluster-14363.8643
Cluster-14363.4775	Cluster-14363.23175
Cluster-14363.3859	Cluster-14363.20751
Cluster-14363.5541	Cluster-14363.5123
Cluster-14960.0	Cluster-14363.34952
Cluster-14363.8369	Cluster-14363.12221
Cluster-14363.12163	Cluster-14363.605
Cluster-14363.15856	Cluster-14363.34504
Cluster-14363.23276	Cluster-14363.791
Cluster-14363.11600	Cluster-14363.15631
Cluster-14363.12845	Cluster-14363.610
Cluster-5046.0	Cluster-14363.17026
Cluster-14363.23546	Cluster-14363.34983
Cluster-14363.8769	Cluster-14363.26504
Cluster-14577.0	Cluster-14363.17849
Cluster-4476.0	Cluster-14363.10147
Cluster-14363.18632	Cluster-14363.26057
Cluster-14363.6029	Cluster-14363.2694
Cluster-15555.0	Cluster-14363.19418
Cluster-14363.27913	Cluster-14363.15150
Cluster-14363.11663	Cluster-14363.23307
Cluster-14363.31848	Cluster-14363.27600
Cluster-14363.11930	Cluster-14363.10347
Cluster-14363.22392	Cluster-14363.2955
Cluster-14363.31496	Cluster-14363.1113
Cluster-18775.0	Cluster-14363.992
Cluster-14363.18631	Cluster-133.0
Cluster-14363.18488	Cluster-14363.28043
Cluster-8213.0	Cluster-14363.25846
Cluster-14363.17771	Cluster-14916.0
Cluster-14363.16867	Cluster-14363.24815
Cluster-14363.4324	Cluster-14363.82
Cluster-14363.17334	Cluster-16957.0
Cluster-14363.5388	Cluster-14363.30013
Cluster-14363.23170	Cluster-14012.0
Cluster-14363.17036	Cluster-14363.4723
Cluster-14363.16932	Cluster-142.0
Cluster-14363.25195	Cluster-14363.15628
Cluster-14363.4166	Cluster-14363.20574
Cluster-14363.10644	Cluster-14363.18352
Cluster-14363.21434	Cluster-14363.14333
Cluster-21225.0	Cluster-14363.24916
Cluster-14363.27644	Cluster-14363.13013
Cluster-16450.0	Cluster-14363.20381
Cluster-14363.30225	Cluster-14363.8273
Cluster-14363.4764	Cluster-14363.16989
Cluster-14446.0	Cluster-14363.15452
Cluster-14363.16029	Cluster-14363.24762
Cluster-14363.3923	Cluster-14363.34939
Cluster-18474.0	Cluster-12694.0
Cluster-17601.0	Cluster-14363.25715
Cluster-14363.18763	Cluster-14363.29906
Cluster-4890.1	Cluster-14363.16209
Cluster-14363.27060	Cluster-19209.0
Cluster-14363.31113	Cluster-14363.2006
Cluster-20130.0	Cluster-14363.22813
Cluster-14363.8718	Cluster-14363.34188
Cluster-14363.25530	Cluster-14363.11019
Cluster-14363.29842	Cluster-14363.13025
Cluster-14363.25578	Cluster-14363.1773
Cluster-14363.21827	Cluster-14363.2359
Cluster-14363.11082	Cluster-14363.31801
Cluster-14363.3611	Cluster-14363.34093
Cluster-14363.18249	Cluster-14363.29017
Cluster-14363.8874	Cluster-14363.16148
Cluster-14363.30694	Cluster-20878.1
Cluster-14363.32585	Cluster-14363.29021
Cluster-4726.1	Cluster-14363.20354
Cluster-14363.29	Cluster-14363.32129
Cluster-14363.8267	Cluster-14363.12668
Cluster-4741.0	Cluster-14363.1669
Cluster-14363.16295	Cluster-14911.0
Cluster-14363.5472	Cluster-14363.35289
Cluster-14363.23548	Cluster-14363.28178
Cluster-14363.23654	Cluster-20088.0
Cluster-14363.22142	Cluster-14363.20581
Cluster-14363.18661	Cluster-14363.4158
Cluster-14363.28413	Cluster-14363.1530
Cluster-14363.5194	Cluster-14363.17171
Cluster-14363.31685	Cluster-14363.26707
Cluster-14363.7700	Cluster-16677.0
Cluster-14363.31521	Cluster-14363.31002
Cluster-14363.6429	Cluster-14363.19664
Cluster-14363.18171	Cluster-14363.7770
Cluster-14363.16323	Cluster-14363.20945
Cluster-14363.21734	Cluster-14363.19456
Cluster-14363.5548	Cluster-17251.0
Cluster-14363.15944	Cluster-14363.9236
Cluster-14363.17876	Cluster-14363.21519
Cluster-14363.4791	Cluster-14363.9836
Cluster-14363.4345	Cluster-14363.2976
Cluster-14363.10310	Cluster-14363.773
Cluster-14363.31981	Cluster-14363.31621
Cluster-15340.0	Cluster-14363.35373
Cluster-14363.10724	Cluster-14363.35279
Cluster-14363.10492	Cluster-14363.9657
Cluster-14363.11112	Cluster-14363.23748
Cluster-14363.13385	Cluster-15462.0
Cluster-14363.33570	Cluster-14363.15635
Cluster-14363.22104	Cluster-14363.27081
Cluster-14363.27275	Cluster-80.0
Cluster-14363.2754	Cluster-14363.25869
Cluster-14363.11343	Cluster-14363.28145
Cluster-14363.6342	Cluster-14363.22050
Cluster-14363.11505	Cluster-14363.22021
Cluster-14363.14850	Cluster-14363.17737
Cluster-14363.12288	Cluster-14363.26438
Cluster-14363.11943	Cluster-14363.11956
Cluster-14363.18621	Cluster-14363.10166
Cluster-14363.4891	Cluster-14363.26956
Cluster-14363.25406	Cluster-14363.31509
Cluster-14363.19590	Cluster-14363.26289
Cluster-14363.22480	Cluster-14363.26838
Cluster-14363.30673	Cluster-14363.19422
Cluster-14363.27141	Cluster-14363.33476
Cluster-14363.17410	Cluster-14363.16345
Cluster-14363.6330	Cluster-14363.1468
Cluster-14363.17841	Cluster-5073.3
Cluster-14363.13481	Cluster-14363.27828
Cluster-14363.34678	Cluster-14363.7012
Cluster-14363.26695	Cluster-157.0
Cluster-14363.22466	Cluster-14363.1547
Cluster-14363.30549	Cluster-14363.11605
Cluster-14363.16391	Cluster-14363.1595
Cluster-19329.0	Cluster-14363.29029
Cluster-14363.4264	Cluster-14363.31436
Cluster-14363.12910	Cluster-14363.15382
Cluster-14363.14469	Cluster-14363.18449
Cluster-13634.0	Cluster-14363.19051
Cluster-14363.11073	Cluster-821.1
Cluster-14363.16954	Cluster-14363.12474
Cluster-14363.4379	Cluster-2076.0
Cluster-14363.4828	Cluster-14363.34112
Cluster-14363.5629	Cluster-14363.35038
Cluster-14363.3599	Cluster-14083.1
Cluster-14363.32054	Cluster-14363.31278
Cluster-4380.0	Cluster-14363.26223
Cluster-14363.14976	Cluster-208.0
Cluster-14363.13568	Cluster-14363.18623
Cluster-14363.13463	Cluster-14363.13428
Cluster-14363.31214	Cluster-14363.31640
Cluster-14363.32034	Cluster-14363.24741
Cluster-14363.25877	Cluster-14363.743
Cluster-14363.13591	Cluster-14363.21070
Cluster-14363.21381	Cluster-14363.27966
Cluster-14363.20260	Cluster-14363.27391
Cluster-4326.0	Cluster-14363.23703
Cluster-14363.20258	Cluster-14363.16626
Cluster-14363.4835	Cluster-14363.27752
Cluster-14363.23501	Cluster-14363.18837
Cluster-14363.31463	Cluster-14363.14375
Cluster-14363.25053	Cluster-14363.18195
Cluster-14363.23469	Cluster-14363.12734
Cluster-14363.16526	Cluster-14363.19526
Cluster-14363.5242	Cluster-14363.28978
Cluster-21024.0	Cluster-14363.7866
Cluster-14363.21067	Cluster-14363.21378
Cluster-15826.0	Cluster-13490.0
Cluster-14363.18452	Cluster-1959.0
Cluster-14363.27505	Cluster-10691.1
Cluster-14363.29040	Cluster-14363.21520
Cluster-14363.13362	Cluster-14363.22375
Cluster-16085.0	Cluster-14363.17303
Cluster-14363.9819	Cluster-14363.11031
Cluster-19637.0	Cluster-14363.2850
Cluster-14363.13485	Cluster-14363.20475
Cluster-14363.16737	Cluster-14363.34351
Cluster-14363.14782	Cluster-14363.34733
Cluster-14363.23698	Cluster-14363.15075
Cluster-16766.0	Cluster-14363.6782
Cluster-14363.22152	Cluster-14363.21126
Cluster-4752.0	Cluster-14363.4176
Cluster-14363.19851	Cluster-14363.34397
Cluster-14363.388	Cluster-14363.20986
Cluster-16675.2	Cluster-14363.20243
Cluster-14363.3868	Cluster-14363.32448
Cluster-4687.0	Cluster-14363.500
Cluster-14363.11226	Cluster-14363.18048
Cluster-12682.2	Cluster-14363.22186
Cluster-14363.9233	Cluster-14363.33173
Cluster-14363.11093	Cluster-14363.7793
Cluster-14363.13432	Cluster-14363.34078
Cluster-14363.18537	Cluster-14363.29067
Cluster-14363.29981	Cluster-14363.6964
Cluster-14363.13172	Cluster-14363.16883
Cluster-14363.17067	Cluster-14363.2594
Cluster-14363.5662	Cluster-14363.14908
Cluster-5019.0	Cluster-14363.34778
Cluster-14363.25055	Cluster-14363.4021
Cluster-14363.28627	Cluster-14363.12660
Cluster-14363.18198	Cluster-14761.0
Cluster-14363.9366	Cluster-14363.28602
Cluster-4466.0	Cluster-14363.3092
Cluster-14363.20310	Cluster-17969.0
Cluster-14363.31688	Cluster-14363.989
Cluster-14363.10439	Cluster-14363.29124
Cluster-14363.12020	Cluster-14363.23431
Cluster-14363.30105	Cluster-14363.6774
Cluster-14363.21057	Cluster-14363.11357
Cluster-14363.11698	Cluster-14363.9343
Cluster-14363.4642	Cluster-16116.0
Cluster-14363.12451	Cluster-14363.21442
Cluster-14363.31338	Cluster-14363.10376
Cluster-14363.22920	Cluster-14363.21289
Cluster-20216.0	Cluster-14363.10811
Cluster-14363.18919	Cluster-14363.12932
Cluster-4858.0	Cluster-14363.19448
Cluster-14363.23212	Cluster-14363.29905
Cluster-14363.31845	Cluster-14363.858
Cluster-14363.23502	Cluster-858.0
Cluster-14363.13890	Cluster-14363.15316
Cluster-14363.16672	Cluster-14363.35661
Cluster-14363.17047	Cluster-14363.27199
Cluster-14363.27654	Cluster-14363.2828
Cluster-14363.31830	Cluster-14363.17599
Cluster-14363.14096	Cluster-14363.27743
Cluster-14363.20169	Cluster-14363.24885
Cluster-14363.12327	Cluster-14363.24802
Cluster-18438.0	Cluster-14363.24438
Cluster-14363.21065	Cluster-14363.18440
Cluster-14363.33775	Cluster-14363.15193
Cluster-14363.16385	Cluster-16823.0
Cluster-14363.27578	Cluster-14363.28358
Cluster-14363.12935	Cluster-14363.35451
Cluster-14363.22194	Cluster-14363.24839
Cluster-14363.27521	Cluster-14363.3069
Cluster-14363.30958	Cluster-14363.18432
Cluster-14363.20742	Cluster-14363.34789
Cluster-14363.9897	Cluster-14363.21521
Cluster-14363.6499	Cluster-14363.988
Cluster-5097.0	Cluster-14363.644
Cluster-14363.22079	Cluster-14363.15335
Cluster-14363.30311	Cluster-14363.1724
Cluster-14363.17723	Cluster-14363.23218
Cluster-14363.18259	Cluster-14363.8863
Cluster-15401.0	Cluster-14363.16576
Cluster-14363.8381	Cluster-14363.11955
Cluster-14363.16848	Cluster-14363.811
Cluster-14363.17226	Cluster-14363.21218
Cluster-14363.29903	Cluster-14363.2846
Cluster-14363.24613	Cluster-14363.11924
Cluster-14363.21066	Cluster-14363.31512
Cluster-14363.33881	Cluster-14363.16147
Cluster-20829.0	Cluster-19114.0
Cluster-14363.5996	Cluster-14363.26814
Cluster-14363.14844	Cluster-14363.26603
Cluster-14363.31776	Cluster-14363.15676
Cluster-14363.15296	Cluster-14363.31528
Cluster-14363.29428	Cluster-14363.28473
Cluster-14363.25519	Cluster-14363.24801
Cluster-14363.15765	Cluster-14363.3036
Cluster-14363.7135	Cluster-14363.22642
Cluster-18377.0	Cluster-14363.23669
Cluster-14363.19946	Cluster-112.0
Cluster-14363.6441	Cluster-14363.27523
Cluster-14363.30279	Cluster-14363.6313
Cluster-14363.25047	Cluster-14363.32484
Cluster-14363.29127	Cluster-14363.19058
Cluster-14363.16937	Cluster-14363.25143
Cluster-14363.3544	Cluster-14363.16669
Cluster-14363.21992	Cluster-14363.29125
Cluster-14363.16696	Cluster-14363.27799
Cluster-14363.5625	Cluster-14363.19331
Cluster-14363.20463	Cluster-14363.19230
Cluster-14363.22200	Cluster-14363.3247
Cluster-14363.11423	Cluster-14363.24407
Cluster-14363.11042	Cluster-14683.0
Cluster-14363.7132	Cluster-14363.33761
Cluster-14363.22747	Cluster-14363.138
Cluster-14363.10915	Cluster-14363.17558
Cluster-14363.1281	Cluster-18473.0
Cluster-14967.0	Cluster-14363.5929
Cluster-13813.0	Cluster-14363.1909
Cluster-14363.33102	Cluster-14363.26792
Cluster-14363.29111	Cluster-14363.2902
Cluster-14363.21437	Cluster-6167.0
Cluster-14363.6116	Cluster-14363.35421
Cluster-14363.25729	Cluster-14363.24809
Cluster-14363.16945	Cluster-16093.0
Cluster-14363.26753	Cluster-21376.0
Cluster-14363.18315	Cluster-14363.27449
Cluster-14363.23375	Cluster-14363.26291
Cluster-14363.8682	Cluster-14363.14468
Cluster-14363.20734	Cluster-14363.28357
Cluster-14363.23376	Cluster-14363.896
Cluster-14363.5659	Cluster-14363.20809
Cluster-14363.4578	Cluster-14363.1827
Cluster-14363.11415	Cluster-14363.19630
Cluster-14363.13333	Cluster-14363.2042
Cluster-14363.8635	Cluster-14363.27493
Cluster-14363.24117	Cluster-14363.9759
Cluster-14363.5575	Cluster-14363.25146
Cluster-4334.1	Cluster-14363.11653
Cluster-14860.11	Cluster-14363.35840
Cluster-14363.7510	Cluster-14363.10109
Cluster-14363.12786	Cluster-3072.0
Cluster-19436.0	Cluster-14363.23057
Cluster-14363.22703	Cluster-14363.11371
Cluster-14336.1	Cluster-14363.21778
Cluster-18469.0	Cluster-14363.35285
Cluster-14363.14492	Cluster-14363.29358
Cluster-14363.16907	Cluster-14363.7422
Cluster-14363.5236	Cluster-14363.7010
Cluster-15751.0	Cluster-14363.21374
Cluster-14363.18038	Cluster-21504.0
Cluster-6430.0	Cluster-14363.419
Cluster-14363.30814	Cluster-14363.892
Cluster-14363.8629	Cluster-14363.17268
Cluster-13600.0	Cluster-14363.26257
Cluster-16064.0	Cluster-14363.31507
Cluster-14363.35280	Cluster-14363.27117
Cluster-14363.31404	Cluster-14363.16718
Cluster-14363.5435	Cluster-14363.20572
Cluster-14363.23079	Cluster-20302.0
Cluster-14363.9347	Cluster-14363.22201
Cluster-14363.16548	Cluster-14363.16036
Cluster-14363.21573	Cluster-14363.18050
Cluster-14363.10708	Cluster-14363.28180
Cluster-14363.2286	Cluster-13989.0
Cluster-14363.15797	Cluster-14363.19392
Cluster-14363.13609	Cluster-5374.0
Cluster-19716.0	Cluster-14363.35743
Cluster-14363.12134	Cluster-14363.13022
Cluster-14363.34783	Cluster-14363.35297
Cluster-14363.6288	Cluster-14363.20024
Cluster-14363.4717	Cluster-14363.35216
Cluster-14363.15394	Cluster-14363.11820
Cluster-14363.35782	Cluster-14363.681
Cluster-14363.19265	Cluster-14363.16879
Cluster-14363.27359	Cluster-14363.23941
Cluster-14363.17858	Cluster-14363.1060
Cluster-14363.12027	Cluster-6782.1
Cluster-14363.23252	Cluster-14363.31075
Cluster-14363.24163	Cluster-14363.16995
Cluster-14363.31224	Cluster-14363.25670
Cluster-14363.4574	Cluster-17669.0
Cluster-14363.19311	Cluster-14363.8664
Cluster-14363.27503	Cluster-14363.9426
Cluster-19226.0	Cluster-14363.27452
Cluster-14363.10259	Cluster-14363.2975
Cluster-14363.30572	Cluster-14363.35530
Cluster-14363.16185	Cluster-14363.575
Cluster-14363.27536	Cluster-14363.12043
Cluster-14363.11230	Cluster-14363.21568
Cluster-14363.24164	Cluster-14363.29139
Cluster-14363.25906	Cluster-14363.6815
Cluster-14363.21523	Cluster-14363.24827
Cluster-14363.14215	Cluster-14363.20427
Cluster-14363.26906	Cluster-14363.2873
Cluster-14363.29678	Cluster-14363.7101
Cluster-14363.19535	Cluster-14363.35189
Cluster-20887.0	Cluster-14363.6085
Cluster-14363.6050	Cluster-18558.0
Cluster-14363.15812	Cluster-19240.0
Cluster-14363.5138	Cluster-14363.9105
Cluster-14363.4298	Cluster-14363.8985
Cluster-14363.12173	Cluster-14363.22448
Cluster-14363.5896	Cluster-14363.12670
Cluster-14363.12063	Cluster-14363.20138
Cluster-14363.5461	Cluster-4351.0
Cluster-14363.29427	Cluster-14363.33336
Cluster-14363.50	Cluster-14363.8259
Cluster-14363.31368	Cluster-14363.16002
Cluster-14363.15408	Cluster-14363.16475
Cluster-14363.20415	Cluster-14363.21517
Cluster-14363.30000	Cluster-14363.7077
Cluster-14363.5764	Cluster-14363.16591
Cluster-14103.0	Cluster-14363.20114
Cluster-4511.0	Cluster-14363.22042
Cluster-14363.32496	Cluster-14363.311
Cluster-9777.1	Cluster-18600.0
Cluster-14363.20670	Cluster-14363.29085
Cluster-21410.0	Cluster-14363.3468
Cluster-4420.0	Cluster-14363.1170
Cluster-4734.0	Cluster-14363.25977
Cluster-14363.17511	Cluster-14363.2524
Cluster-14363.18587	Cluster-14363.9253
Cluster-14363.27904	Cluster-14363.15964
Cluster-14363.18346	Cluster-14363.3014
Cluster-14363.34461	Cluster-14363.2897
Cluster-14363.4464	Cluster-14363.20505
Cluster-14363.15891	Cluster-14363.227
Cluster-14363.31109	Cluster-14363.2145
Cluster-14363.31206	Cluster-14363.17608
Cluster-14363.31005	Cluster-14363.402
Cluster-14363.20262	Cluster-14363.33799
Cluster-14363.18619	Cluster-14363.12217
Cluster-14363.29570	Cluster-14363.24829
Cluster-20977.0	Cluster-14363.23062
Cluster-14363.26032	Cluster-14363.18392
Cluster-14363.5364	Cluster-14363.27569
Cluster-14363.28306	Cluster-14363.23665
Cluster-13839.1	Cluster-14363.11195
Cluster-14363.30245	Cluster-14363.25399
Cluster-14363.16235	Cluster-14363.27079
Cluster-14363.12435	Cluster-14363.19905
Cluster-14363.33238	Cluster-14363.28943
Cluster-14363.15961	Cluster-14363.26270
Cluster-18752.0	Cluster-14363.9627
Cluster-14363.30099	Cluster-14363.34613
Cluster-4446.0	Cluster-14363.16253
Cluster-14363.11981	Cluster-14363.13807
Cluster-10515.0	Cluster-14363.31610
Cluster-14363.23569	Cluster-14363.1386
Cluster-14363.5652	Cluster-14363.14372
Cluster-14363.24323	Cluster-14363.7072
Cluster-14363.17836	Cluster-14363.33853
Cluster-14363.26766	Cluster-14363.698
Cluster-14363.31227	Cluster-14363.25937
Cluster-14363.23071	Cluster-14363.31000
Cluster-14363.24692	Cluster-14363.5084
Cluster-14363.30357	Cluster-14363.21535
Cluster-14363.19795	Cluster-14363.33807
Cluster-14363.31179	Cluster-14363.35647
Cluster-14363.19423	Cluster-14363.7916
Cluster-14363.8532	Cluster-14363.20861
Cluster-14363.31336	Cluster-14363.9778
Cluster-14363.30857	Cluster-14363.576
Cluster-14363.29708	Cluster-14363.35090
Cluster-17289.0	Cluster-14363.29336
Cluster-14363.10263	Cluster-14363.7936
Cluster-14363.19267	Cluster-20796.0
Cluster-14363.20436	Cluster-14363.722
Cluster-14363.23158	Cluster-14363.35416
Cluster-14363.16172	Cluster-14363.19205
Cluster-14363.18147	Cluster-14363.23965
Cluster-14363.8836	Cluster-2233.0
Cluster-14363.18761	Cluster-14363.27458
Cluster-14363.23093	Cluster-14363.32544
Cluster-14363.31725	Cluster-14363.27320
Cluster-14363.29909	Cluster-14363.874
Cluster-14363.25576	Cluster-21436.0
Cluster-14363.27520	Cluster-13219.0
Cluster-14363.5151	Cluster-14363.24803
Cluster-4917.0	Cluster-14363.15782
Cluster-14363.16648	Cluster-14363.18345
Cluster-14363.19670	Cluster-19349.0
Cluster-14363.17857	Cluster-14363.30787
Cluster-14363.24086	Cluster-14363.4605
Cluster-14363.11799	Cluster-14363.4592
Cluster-14363.20720	Cluster-14363.16974
Cluster-14363.7675	Cluster-14363.744
Cluster-14363.12223	Cluster-11997.0
Cluster-14363.11427	Cluster-14363.10748
Cluster-14363.14783	Cluster-14363.14757
Cluster-14363.8252	Cluster-14363.34241
Cluster-14363.18903	Cluster-14363.29327
Cluster-14363.15480	Cluster-14363.6310
Cluster-14363.31242	Cluster-14363.1953
Cluster-14363.6670	Cluster-14363.26823
Cluster-14363.6142	Cluster-14363.34616
Cluster-14363.21440	Cluster-14363.24320
Cluster-14363.31545	Cluster-14363.22476
Cluster-14363.20672	Cluster-14363.34932
Cluster-14363.20265	Cluster-14363.915
Cluster-14363.2307	Cluster-14363.34455
Cluster-14363.17628	Cluster-14363.26082
Cluster-14363.30212	Cluster-14363.6835
Cluster-14363.30877	Cluster-14363.5640
Cluster-14363.5598	Cluster-14363.790
Cluster-14363.25605	Cluster-14363.21514
Cluster-14363.16123	Cluster-14363.29023
Cluster-14363.32205	Cluster-14363.11221
Cluster-14363.17315	Cluster-14363.24434
Cluster-14363.3966	Cluster-14363.32540
Cluster-14363.25773	Cluster-14363.23582
Cluster-14363.9483	Cluster-14363.11960
Cluster-14363.33053	Cluster-14363.10328
Cluster-14363.3243	Cluster-14363.14672
Cluster-14363.21719	Cluster-14363.31611
Cluster-14363.11140	Cluster-14363.31001
Cluster-14363.26629	Cluster-14363.35378
Cluster-14363.17706	Cluster-14363.15722
Cluster-14363.6358	Cluster-14363.2424
Cluster-14363.23516	Cluster-14363.32656
Cluster-14363.19714	Cluster-14363.13724
Cluster-14363.30693	Cluster-14363.33610
Cluster-14363.20215	Cluster-14363.31960
Cluster-14363.10169	Cluster-17786.0
Cluster-14363.18200	Cluster-14363.35267
Cluster-14363.30409	Cluster-14363.10303
Cluster-14363.24623	Cluster-14363.19496
Cluster-14363.5556	Cluster-14363.12220
Cluster-14363.18637	Cluster-14363.34736
Cluster-14363.24179	Cluster-14363.21256
Cluster-14363.25890	Cluster-14363.589
Cluster-14363.13539	Cluster-14363.8501
Cluster-14363.25018	Cluster-14363.35354
Cluster-14363.31014	Cluster-195.0
Cluster-14363.442	Cluster-14363.35616
Cluster-14363.13105	Cluster-14363.20660
Cluster-14363.7771	Cluster-14363.24964
Cluster-14363.20744	Cluster-14363.28746
Cluster-14363.34741	Cluster-14363.21781
Cluster-15699.0	Cluster-14363.34290
Cluster-14363.3205	Cluster-14363.33815
Cluster-14363.29778	Cluster-14363.27252
Cluster-14363.5474	Cluster-14363.7740
Cluster-14363.26709	Cluster-14363.34507
Cluster-14363.32334	Cluster-14363.20242
Cluster-14363.11675	Cluster-14363.21365
Cluster-13195.0	Cluster-14363.24830
Cluster-14363.13947	Cluster-14363.20
Cluster-14363.14260	Cluster-14363.28798
Cluster-14363.6597	Cluster-14363.30108
Cluster-14363.32604	Cluster-14363.32679
Cluster-14363.31185	Cluster-21073.0
Cluster-14363.25224	Cluster-14363.20666
Cluster-14363.1090	Cluster-14363.12190
Cluster-14363.14877	Cluster-14363.13123
Cluster-14363.18849	Cluster-14363.31851
Cluster-5089.0	Cluster-93.0
Cluster-13445.0	Cluster-14363.14879
Cluster-14363.23434	Cluster-14363.5363
Cluster-14363.32385	Cluster-13639.0
Cluster-14363.15010	Cluster-14363.609
Cluster-14363.17714	Cluster-14363.20855
Cluster-14363.16416	Cluster-14363.35552
Cluster-14363.13474	Cluster-14363.6742
Cluster-14363.23881	Cluster-14363.14748
Cluster-14363.12647	Cluster-14363.6883
Cluster-14363.7868	Cluster-14363.15364
Cluster-14363.32815	Cluster-14363.6741
Cluster-14363.24066	Cluster-14363.12280
Cluster-14363.34415	Cluster-14363.17992
Cluster-14363.11407	Cluster-14363.2082
Cluster-14292.0	Cluster-14363.775
Cluster-14363.3315	Cluster-14363.35355
Cluster-5093.0	Cluster-14363.25872
Cluster-14363.19303	Cluster-2270.0
Cluster-14363.21606	Cluster-14363.17902
Cluster-14363.17563	Cluster-14363.25290
Cluster-14363.18958	Cluster-14363.18675
Cluster-15970.0	Cluster-14363.26962
Cluster-14363.10046	Cluster-15572.0
Cluster-14363.11	Cluster-13681.0
Cluster-14363.11949	Cluster-14363.35515
Cluster-14363.22401	Cluster-14363.16397
Cluster-14363.26365	Cluster-14363.23824
Cluster-14363.28421	Cluster-14363.33930
Cluster-14363.5158	Cluster-14363.3984
Cluster-14363.24492	Cluster-14363.5639
Cluster-14363.3285	Cluster-14363.27396
Cluster-14363.21942	Cluster-14363.4289
Cluster-14363.27211	Cluster-14363.28809
Cluster-14363.328	Cluster-14363.6392
Cluster-14363.12649	Cluster-14363.7381
Cluster-17909.0	Cluster-19765.0
Cluster-14363.6080	Cluster-7244.0
Cluster-14363.18091	Cluster-14363.15417
Cluster-14363.24578	Cluster-14363.28256
Cluster-14363.19420	Cluster-14363.707
Cluster-14363.31341	Cluster-14363.24348
Cluster-14363.14307	Cluster-14363.4673
Cluster-13828.0	Cluster-14363.17686
Cluster-14363.16020	Cluster-21281.0
Cluster-14363.13420	Cluster-14363.24547
Cluster-14363.14139	Cluster-14363.3115
Cluster-19792.0	Cluster-14363.9850
Cluster-14363.19730	Cluster-14363.863
Cluster-14363.30811	Cluster-14363.8149
Cluster-14363.6418	Cluster-20654.0
Cluster-14363.2747	Cluster-14363.8359
Cluster-19880.0	Cluster-18230.0
Cluster-14363.15710	Cluster-14363.20324
Cluster-14363.18702	Cluster-14363.29994
Cluster-14363.18244	Cluster-14363.35336
Cluster-14363.18342	Cluster-11715.0
Cluster-14363.35035	Cluster-14363.19511
Cluster-14363.25001	Cluster-14363.24553
Cluster-14363.17733	Cluster-14363.18308
Cluster-14363.19397	Cluster-14363.923
Cluster-14363.5357	Cluster-14363.23975
Cluster-14363.13240	Cluster-14363.2772
Cluster-14363.16962	Cluster-16867.0
Cluster-14363.5884	Cluster-14363.15038
Cluster-14363.4993	Cluster-14363.11908
Cluster-14363.11758	Cluster-14363.31919
Cluster-14363.13827	Cluster-14363.33351
Cluster-14363.1799	Cluster-19615.0
Cluster-14363.21132	Cluster-14363.9849
Cluster-14363.23016	Cluster-14363.21968
Cluster-13567.0	Cluster-14363.12110
Cluster-14363.12636	Cluster-14363.19133
Cluster-14608.0	Cluster-14363.27203
Cluster-14363.18562	Cluster-14363.2581
Cluster-14363.23741	Cluster-14363.21483
Cluster-14363.29535	Cluster-14363.35588
Cluster-14363.30757	Cluster-14363.27222
Cluster-14363.9629	Cluster-14363.15858
Cluster-14363.23353	Cluster-14363.19601
Cluster-14363.19811	Cluster-14363.13023
Cluster-13214.0	Cluster-14363.15475
Cluster-4700.0	Cluster-14363.22159
Cluster-4569.1	Cluster-15112.0
Cluster-16384.0	Cluster-17125.0
Cluster-14363.28984	Cluster-8345.0
Cluster-14363.10762	Cluster-12577.1
Cluster-14363.16522	Cluster-14363.18572
Cluster-14363.14744	Cluster-14363.30612
Cluster-14363.25785	Cluster-20457.0
Cluster-14363.30372	Cluster-14363.7044
Cluster-14363.4950	Cluster-14363.2446
Cluster-14363.18458	Cluster-14363.12072
Cluster-14363.15852	Cluster-14363.27200
Cluster-17373.1	Cluster-14363.14160
Cluster-14363.23323	Cluster-14363.18102
Cluster-14363.12634	Cluster-14363.5863
Cluster-14363.31703	Cluster-14363.4175
Cluster-14363.4070	Cluster-14363.5124
Cluster-14363.14917	Cluster-14363.29609
Cluster-14363.17688	Cluster-14363.26006
Cluster-14363.11670	Cluster-14363.31987
Cluster-14363.30585	Cluster-14363.1141
Cluster-14363.19667	Cluster-14363.20863
Cluster-14363.20329	Cluster-14363.13127
Cluster-14363.24736	Cluster-14363.4097
Cluster-5040.0	Cluster-14363.16842
Cluster-14363.13193	Cluster-14363.13117
Cluster-14363.27537	Cluster-14363.25633
Cluster-14363.5175	Cluster-14363.27308
Cluster-14363.13044	Cluster-14363.4037
Cluster-14363.12013	Cluster-14363.10750
Cluster-14363.925	Cluster-14363.27997
Cluster-14363.20625	Cluster-14363.26954
Cluster-14363.14346	Cluster-14363.24808
Cluster-14363.25117	Cluster-14363.20203
Cluster-14363.3153	Cluster-14363.21073
Cluster-14363.11639	Cluster-14363.35908
Cluster-14363.12301	Cluster-14363.3021
Cluster-4295.0	Cluster-218.0
Cluster-14420.0	Cluster-14363.13129
Cluster-14363.25292	Cluster-14363.4134
Cluster-14363.31142	Cluster-14363.17289
Cluster-14363.6212	Cluster-14363.9205
Cluster-14363.6365	Cluster-14363.25483
Cluster-14422.0	Cluster-108.0
Cluster-4354.0	Cluster-14363.6316
Cluster-14363.8539	Cluster-4547.0
Cluster-14363.6431	Cluster-14363.23133
Cluster-14363.6044	Cluster-14363.3373
Cluster-14363.16512	Cluster-14363.17783
Cluster-14363.20189	Cluster-14363.16500
Cluster-14363.12667	Cluster-14363.17829
Cluster-14363.30658	Cluster-14363.25153
Cluster-4726.0	Cluster-14363.26283
Cluster-14363.11962	Cluster-13947.0
Cluster-14363.10280	Cluster-106.0
Cluster-14363.12813	Cluster-14363.34681
Cluster-14363.23219	Cluster-14363.33713
Cluster-14363.23406	Cluster-14363.7400
Cluster-14363.20026	Cluster-14363.35620
Cluster-14363.4213	Cluster-14363.28244
Cluster-14363.1664	Cluster-219.0
Cluster-14363.6027	Cluster-14363.25759
Cluster-13372.0	Cluster-14363.21037
Cluster-21041.0	Cluster-9357.0
Cluster-14363.6459	Cluster-14363.564
Cluster-14363.9485	Cluster-15077.0
Cluster-14363.24177	Cluster-14363.18770
Cluster-14363.10599	Cluster-14363.10286
Cluster-14363.28006	Cluster-14363.16587
Cluster-14363.6389	Cluster-14363.28950
Cluster-14363.8477	Cluster-20542.0
Cluster-14363.28639	Cluster-14363.10687
Cluster-14363.30313	Cluster-14363.24464
Cluster-14363.22066	Cluster-14363.28010
Cluster-14363.25915	Cluster-14363.8965
Cluster-14363.16482	Cluster-14363.24248
Cluster-17992.0	Cluster-14363.7456
Cluster-14363.13286	Cluster-14363.13046
Cluster-14363.32345	Cluster-14363.21484
Cluster-14363.15500	Cluster-14363.28433
Cluster-19694.0	Cluster-14448.0
Cluster-14363.12998	Cluster-4407.0
Cluster-14363.15125	Cluster-14363.13553
Cluster-14363.4900	Cluster-1015.0
Cluster-14363.15839	Cluster-14363.18106
Cluster-15535.1	Cluster-14363.35553
Cluster-14363.17058	Cluster-14363.9670
Cluster-14363.1400	Cluster-14363.2964
Cluster-14363.10371	Cluster-18333.0
Cluster-14363.24942	Cluster-14363.716
Cluster-14363.3479	Cluster-18960.0
Cluster-14363.4380	Cluster-14363.1372
Cluster-14363.6185	Cluster-14363.31555
Cluster-14363.4685	Cluster-19465.0
Cluster-14363.25905	Cluster-14363.26256
Cluster-12682.1	Cluster-21101.0
Cluster-14363.28351	Cluster-14363.32285
Cluster-14363.20296	Cluster-216.0
Cluster-14363.22686	Cluster-20693.0
Cluster-14363.11196	Cluster-14363.21832
Cluster-14363.16518	Cluster-14363.33547
Cluster-14363.26607	Cluster-14363.23245
Cluster-14363.18904	Cluster-14363.26313
Cluster-14363.12959	Cluster-14363.215
Cluster-14363.3104	Cluster-14363.674
Cluster-14363.17889	Cluster-217.0
Cluster-14363.17413	Cluster-14363.34989
Cluster-14363.16167	Cluster-14363.24819
Cluster-14363.31296	Cluster-14363.24837
Cluster-14363.18312	Cluster-14363.8235
Cluster-14363.31565	Cluster-14363.8107
Cluster-14363.21941	Cluster-16951.0
Cluster-14363.26927	Cluster-14363.32704
Cluster-14363.21574	Cluster-14363.22693
Cluster-14363.31711	Cluster-14363.23416
Cluster-17943.0	Cluster-14363.5270
Cluster-20918.0	Cluster-14363.1342
Cluster-18739.1	Cluster-14363.8111
Cluster-14363.8930	Cluster-20576.0
Cluster-14363.17418	Cluster-14363.18764
Cluster-14363.20467	Cluster-14363.34022
Cluster-14363.18486	Cluster-14363.12851
Cluster-14363.27312	Cluster-14363.19519
Cluster-14363.25400	Cluster-14363.21423
Cluster-14363.6360	Cluster-20638.0
Cluster-4332.0	Cluster-14525.0
Cluster-14363.25942	Cluster-14363.28378
Cluster-14363.3352	Cluster-15999.1
Cluster-14363.9241	Cluster-14363.31134
Cluster-14363.15571	Cluster-14363.21106
Cluster-14363.17046	Cluster-14363.35388
Cluster-14363.10610	Cluster-14363.1960
Cluster-14363.9933	Cluster-14363.14923
Cluster-19655.2	Cluster-14363.26323
Cluster-14363.24063	Cluster-14363.15103
Cluster-14363.15733	Cluster-14363.7579
Cluster-14363.19561	Cluster-150.0
Cluster-4557.0	Cluster-19463.0
Cluster-14363.12101	Cluster-14363.15317
Cluster-4835.0	Cluster-9177.0
Cluster-14363.34370	Cluster-14363.35077
Cluster-14363.14787	Cluster-14363.25677
Cluster-14363.12586	Cluster-14363.25629
Cluster-18083.0	Cluster-14363.33665
Cluster-4952.0	Cluster-14920.0
Cluster-14363.26040	Cluster-14363.19121
Cluster-14363.10446	Cluster-14363.28572
Cluster-14363.19360	Cluster-14363.28770
Cluster-14363.20500	Cluster-14363.394
Cluster-4653.0	Cluster-14363.1927
Cluster-14363.18606	Cluster-14363.15963
Cluster-14363.18445	Cluster-14363.32926
Cluster-14363.14437	Cluster-14363.5729
Cluster-14363.17747	Cluster-14363.12712
Cluster-18316.0	Cluster-182.0
Cluster-14363.15679	Cluster-19152.0
Cluster-4457.0	Cluster-14363.26616
Cluster-14363.17645	Cluster-14363.5737
Cluster-16686.0	Cluster-14363.25761
Cluster-14363.2435	Cluster-14363.30990
Cluster-15569.0	Cluster-14363.16401
Cluster-14363.5230	Cluster-14363.10658
Cluster-14363.10851	Cluster-14363.18571
Cluster-14363.26364	Cluster-237.1
Cluster-14363.14643	Cluster-14363.10648
Cluster-14363.15380	Cluster-14363.12653
Cluster-14363.21072	Cluster-14363.18433
Cluster-14363.24107	Cluster-14363.18310
Cluster-14363.28533	Cluster-14363.3582
Cluster-14363.5780	Cluster-14363.13014
Cluster-13637.0	Cluster-14363.31190
Cluster-14363.16952	Cluster-185.0
Cluster-14363.15240	Cluster-14363.14058
Cluster-14363.26714	Cluster-14363.13021
Cluster-14363.4204	Cluster-2743.0
Cluster-14363.20429	Cluster-14363.704
Cluster-14363.30214	Cluster-14363.34359
Cluster-14363.11097	Cluster-14363.13340
Cluster-14363.30721	Cluster-201.1
Cluster-14363.23287	Cluster-14363.31505
Cluster-14363.31223	Cluster-17044.0
Cluster-20613.0	Cluster-14363.33508
Cluster-14363.20109	Cluster-14363.22376
Cluster-14363.18051	Cluster-14363.18064
Cluster-14363.17826	Cluster-14363.26685
Cluster-14363.21730	Cluster-14363.26266
Cluster-14363.12462	Cluster-14363.31276
Cluster-14363.2016	Cluster-14363.12541
Cluster-14363.20360	Cluster-14363.26470
Cluster-14363.18578	Cluster-14363.1458
Cluster-14363.17092	Cluster-122.1
Cluster-14363.16424	Cluster-14363.21445
Cluster-17515.2	Cluster-14363.34549
Cluster-14363.20091	Cluster-14363.3055
Cluster-14363.17298	Cluster-14363.32869
Cluster-14363.2766	Cluster-14363.31239
Cluster-14363.22237	Cluster-14363.31344
Cluster-14363.14849	Cluster-14363.21005
Cluster-21251.0	Cluster-16545.0
Cluster-14363.9599	Cluster-1403.0
Cluster-14363.4384	Cluster-14363.35433
Cluster-14363.13767	Cluster-14363.33172
Cluster-14363.16515	Cluster-19993.0
Cluster-14363.2285	Cluster-14363.34240
Cluster-14363.30271	Cluster-14363.22820
Cluster-14363.18942	Cluster-14363.22789
Cluster-14363.5937	Cluster-14363.29987
Cluster-16014.0	Cluster-14363.34348
Cluster-14363.23349	Cluster-14363.32425
Cluster-14363.7184	Cluster-14363.17286
Cluster-14363.4721	Cluster-14363.29046
Cluster-14363.15426	Cluster-14363.18380
Cluster-14363.6184	Cluster-14363.10619
Cluster-14363.30334	Cluster-14363.10555
Cluster-14363.12073	Cluster-14363.27923
Cluster-14363.34880	Cluster-14363.2514
Cluster-4297.0	Cluster-14363.203
Cluster-14363.6443	Cluster-14363.7104
Cluster-14363.4450	Cluster-92.0
Cluster-14363.19696	Cluster-15976.0
Cluster-14363.35751	Cluster-14363.20137
Cluster-14363.19966	Cluster-14363.2912
Cluster-14363.30130	Cluster-14363.3847
Cluster-14363.9994	Cluster-19260.0
Cluster-14363.20464	Cluster-15557.1
Cluster-14363.2386	Cluster-14363.3511
Cluster-14363.2111	Cluster-20878.0
Cluster-4498.1	Cluster-14363.2462
Cluster-14871.0	Cluster-14363.21538
Cluster-14363.5991	Cluster-14363.522
Cluster-14363.17729	Cluster-14363.15378
Cluster-14363.19903	Cluster-14363.28381
Cluster-14363.30866	Cluster-14363.31656
Cluster-14363.23983	Cluster-14363.2743
Cluster-14363.2598	Cluster-14363.27563
Cluster-14363.4630	Cluster-13053.0
Cluster-14363.3202	Cluster-19391.0
Cluster-14363.28070	Cluster-14363.35636
Cluster-14363.19594	Cluster-14363.26281
Cluster-14363.4341	Cluster-14363.34505
Cluster-14363.3987	Cluster-14363.2105
Cluster-17994.0	Cluster-14363.20334
Cluster-14363.18853	Cluster-14363.24155
Cluster-14363.25403	Cluster-14363.18107
Cluster-14363.16798	Cluster-14363.18103
Cluster-14363.8993	Cluster-14404.0
Cluster-14363.9650	Cluster-14363.11111
Cluster-14363.27182	Cluster-14363.8188
Cluster-14363.11447	Cluster-90.0
Cluster-14363.5741	Cluster-14363.28060
Cluster-14363.7760	Cluster-14363.1924
Cluster-14363.21611	Cluster-14363.20987
Cluster-14363.30566	Cluster-5158.0
Cluster-14363.20440	Cluster-14363.28436
Cluster-14363.13224	Cluster-14363.22220
Cluster-14363.11826	Cluster-20787.0
Cluster-14363.33103	Cluster-14363.116
Cluster-14363.16432	Cluster-14363.10916
Cluster-14363.9626	Cluster-14363.2750
Cluster-14363.11442	Cluster-14363.12511
Cluster-14363.18324	Cluster-14363.35851
Cluster-14272.0	Cluster-14363.4292
Cluster-14363.8971	Cluster-14363.13019
Cluster-18602.0	Cluster-14363.22767
Cluster-14363.35951	Cluster-14363.3514
Cluster-14363.16872	Cluster-14363.8983
Cluster-14363.18862	Cluster-14363.6573
Cluster-14363.19338	Cluster-10751.0
Cluster-14363.16847	Cluster-14363.16266
Cluster-14363.13070	Cluster-14363.23762
Cluster-17268.0	Cluster-14363.26593
Cluster-9804.0	Cluster-14363.29461
Cluster-14363.11481	Cluster-14363.16403
Cluster-14363.14927	Cluster-16881.0
Cluster-14363.10050	Cluster-14363.35261
Cluster-14363.27720	Cluster-14363.5032
Cluster-14363.27202	Cluster-16901.0
Cluster-14363.14293	Cluster-14363.10556
Cluster-14363.22535	Cluster-14363.22784
Cluster-14363.8654	Cluster-14363.27321
Cluster-14363.27496	Cluster-14363.15310
Cluster-14363.7908	Cluster-14363.24906
Cluster-15086.0	Cluster-14363.13292
Cluster-14363.13165	Cluster-14363.26320
Cluster-5156.0	Cluster-16881.1
Cluster-14363.14019	Cluster-14363.912
Cluster-14363.29882	Cluster-14363.34152
Cluster-14363.30926	Cluster-1898.0
Cluster-14363.1444	Cluster-14363.15815
Cluster-14363.13351	Cluster-15463.0
Cluster-19777.0	Cluster-14363.14621
Cluster-14363.4882	Cluster-14363.20451
Cluster-14363.26979	Cluster-14363.34068
Cluster-14363.5333	Cluster-2147.0
Cluster-14363.23656	Cluster-14363.14580
Cluster-5011.0	Cluster-14363.30142
Cluster-13847.0	Cluster-219.1
Cluster-14363.14239	Cluster-14363.25632
Cluster-4464.0	Cluster-14363.21919
Cluster-16968.0	Cluster-1575.0
Cluster-14363.35167	Cluster-14363.746
Cluster-14363.9439	Cluster-14363.33360
Cluster-14363.11688	Cluster-14363.13390
Cluster-14363.13758	Cluster-14542.0
Cluster-14363.11425	Cluster-14363.12206
Cluster-14363.18795	Cluster-14363.7581
Cluster-17870.0	Cluster-14363.30837
Cluster-14363.15831	Cluster-8744.0
Cluster-14363.30296	Cluster-14363.819
Cluster-20474.0	Cluster-14363.22048
Cluster-14363.11089	Cluster-14363.685
Cluster-14363.17575	Cluster-14479.0
Cluster-14363.20929	Cluster-14363.21537
Cluster-20658.0	Cluster-14363.22888
Cluster-14363.31847	Cluster-14363.25363
Cluster-14363.10288	Cluster-201.0
Cluster-15473.0	Cluster-18142.1
Cluster-14363.5110	Cluster-14363.29654
Cluster-14363.32427	Cluster-14363.26961
Cluster-5112.0	Cluster-14363.11553
Cluster-14363.30944	Cluster-14363.20555
Cluster-14363.9695	Cluster-14363.18716
Cluster-14363.16046	Cluster-14363.31518
Cluster-14363.31059	Cluster-14363.17301
Cluster-14363.5154	Cluster-9199.0
Cluster-14363.4948	Cluster-14363.488
Cluster-14363.31694	Cluster-16484.0
Cluster-14363.31889	Cluster-4490.0
Cluster-14363.19271	Cluster-14363.24274
Cluster-20398.0	Cluster-14363.11158
Cluster-14363.5946	Cluster-14363.1233
Cluster-4890.0	Cluster-14363.3386
Cluster-14363.18614	Cluster-14363.35837
Cluster-14363.15829	Cluster-14363.620
Cluster-14363.30472	Cluster-14363.17939
Cluster-16004.0	Cluster-14363.16719
Cluster-14363.27379	Cluster-14717.0
Cluster-14363.13687	Cluster-14363.28243
Cluster-14363.17780	Cluster-14363.30210
Cluster-14363.17680	Cluster-14363.2366
Cluster-19758.0	Cluster-14363.18135
Cluster-16292.0	Cluster-14363.8146
Cluster-14363.31246	Cluster-14363.18109
Cluster-14363.5750	Cluster-14363.21306
Cluster-14363.24610	Cluster-14363.206
Cluster-14363.6067	Cluster-14363.27395
Cluster-14363.6410	Cluster-14363.3518
Cluster-14363.29230	Cluster-210.0
Cluster-14363.25934	Cluster-14363.31664
Cluster-14363.21874	Cluster-9433.0
Cluster-14363.11581	Cluster-14083.0
Cluster-14363.14114	Cluster-14363.11055
Cluster-20094.0	Cluster-14363.2144
Cluster-14363.31097	Cluster-19088.0
Cluster-14363.21979	Cluster-14363.7926
Cluster-14363.4044	Cluster-192.0
Cluster-14363.25535	Cluster-21260.0
Cluster-14363.13839	Cluster-14363.9608
Cluster-14363.31140	Cluster-14363.25806
Cluster-14363.17709	Cluster-16679.0
Cluster-14363.21621	Cluster-14363.5800
Cluster-14363.11207	Cluster-14363.6189
Cluster-14363.7776	Cluster-14363.12159
Cluster-14363.14975	Cluster-14363.15673
Cluster-14363.24574	Cluster-14363.2649
Cluster-14363.6251	Cluster-15858.0
Cluster-14363.32168	Cluster-14363.2449
Cluster-14363.33055	Cluster-14363.21004
Cluster-14363.26302	Cluster-14363.29800
Cluster-14363.13486	Cluster-14363.18950
Cluster-14363.18991	Cluster-14363.14749
Cluster-14363.31154	Cluster-14363.2258
Cluster-14363.11248	Cluster-14363.7021
Cluster-14363.8731	Cluster-9878.0
Cluster-14363.24577	Cluster-14363.32287
Cluster-14363.17023	Cluster-14804.0
Cluster-14363.23547	Cluster-14363.5278
Cluster-16548.0	Cluster-8930.1
Cluster-14363.7596	Cluster-14363.17079
Cluster-14363.18112	Cluster-14363.15559
Cluster-18257.0	Cluster-14363.13077
Cluster-4103.1	Cluster-14363.9758
Cluster-14363.9467	Cluster-14363.24807
Cluster-14363.14156	Cluster-138.2
Cluster-14363.33020	Cluster-14363.10527
Cluster-14363.6296	Cluster-14363.20864
Cluster-14363.10180	Cluster-14363.13695
Cluster-14363.28354	Cluster-14363.33794
Cluster-14363.20434	Cluster-14363.33531
Cluster-13638.0	Cluster-14363.9423
Cluster-14363.31138	Cluster-14363.8503
Cluster-14363.22727	Cluster-18450.0
Cluster-21145.0	Cluster-14363.24580
Cluster-14363.16049	Cluster-14363.8153
Cluster-14363.4138	Cluster-2042.0
Cluster-14363.5911	Cluster-14363.15234
Cluster-15251.0	Cluster-14363.2293
Cluster-13345.0	Cluster-14363.13027
Cluster-14363.26427	Cluster-14363.2698
Cluster-21099.0	Cluster-14363.6317
Cluster-14363.17164	Cluster-14363.5770
Cluster-14363.14417	Cluster-14363.20495
Cluster-14363.167	Cluster-15564.0
Cluster-14363.13508	Cluster-237.0
Cluster-15926.0	Cluster-14363.20718
Cluster-14363.13655	Cluster-14363.15094
Cluster-14363.25517	Cluster-20836.0
Cluster-19701.0	Cluster-14363.20591
Cluster-14794.0	Cluster-14363.18722
Cluster-14363.968	Cluster-16846.0
Cluster-14363.13438	Cluster-118.0
Cluster-14363.29372	Cluster-14363.22687
Cluster-14363.3517	Cluster-14528.0
Cluster-14363.20406	Cluster-14363.26999
Cluster-14363.12211	Cluster-14363.10627
Cluster-4393.0	Cluster-14363.17724
Cluster-14363.5761	Cluster-12072.0
Cluster-14363.13315	Cluster-14363.4674
Cluster-14127.0	Cluster-14363.25845
Cluster-14363.23050	Cluster-14363.14166
Cluster-14363.14275	Cluster-14363.8184
Cluster-14363.32846	Cluster-14363.10274
Cluster-14363.7580	Cluster-14363.29079
Cluster-14363.6351	Cluster-14363.21006
Cluster-14363.19036	Cluster-14363.14617
Cluster-14363.3957	Cluster-14363.14569
Cluster-14363.2423	Cluster-14363.35539
Cluster-14363.21642	Cluster-14363.17152
Cluster-14363.3066	Cluster-14363.28747
Cluster-14363.7085	Cluster-14363.15974
Cluster-14363.22906	Cluster-14363.12240
Cluster-14363.22329	Cluster-14363.4078
Cluster-14363.19293	Cluster-14363.35511
Cluster-14363.26606	Cluster-14363.6764
Cluster-14363.13496	Cluster-14363.32515
Cluster-15831.0	Cluster-14363.14200
Cluster-14363.34071	Cluster-14363.8559
Cluster-14363.3770	Cluster-19311.1
Cluster-14363.4208	Cluster-14363.56
Cluster-14363.14267	Cluster-14363.3142
Cluster-14363.20658	Cluster-14363.9655
Cluster-14363.3118	Cluster-221.0
Cluster-18855.0	Cluster-17460.0
Cluster-5196.0	Cluster-14363.22826
Cluster-14363.19368	Cluster-14363.12468
Cluster-14363.16251	Cluster-14363.31515
Cluster-14363.4385	Cluster-14363.23167
Cluster-20324.0	Cluster-14363.25999
Cluster-14363.10756	Cluster-14363.20779
Cluster-14363.11668	Cluster-14363.25631
Cluster-14363.21596	Cluster-14363.17183
Cluster-14363.3358	Cluster-14363.15524
Cluster-14363.15514	Cluster-14363.25024
Cluster-14363.15276	Cluster-14363.27390
Cluster-14363.3242	Cluster-14363.32654
Cluster-4543.0	Cluster-14363.25148
Cluster-14363.29444	Cluster-14363.3012
Cluster-14363.11479	Cluster-14363.16032
Cluster-14363.21052	Cluster-20978.0
Cluster-14363.5408	Cluster-14363.12815
Cluster-19096.0	Cluster-14363.3134
Cluster-14363.30412	Cluster-10315.0
Cluster-14363.13503	Cluster-14363.1169
Cluster-14363.2306	Cluster-14363.17293
Cluster-14363.7911	Cluster-13489.0
Cluster-15753.0	Cluster-14363.7159
Cluster-14363.30608	Cluster-17046.0
Cluster-14363.30609	Cluster-228.0
Cluster-14363.25167	Cluster-14363.19711
Cluster-14363.1273	Cluster-14363.13872
Cluster-14363.13945	Cluster-14363.26747
Cluster-14363.21771	Cluster-14363.16258
Cluster-14363.28531	Cluster-14363.33893
Cluster-14363.27413	Cluster-13840.0
Cluster-16792.0	Cluster-18427.0
Cluster-14363.22706	Cluster-14363.23404
Cluster-14363.13846	Cluster-14363.24624
Cluster-14363.7631	Cluster-14363.701
Cluster-13337.0	Cluster-14363.23515
Cluster-14363.10304	Cluster-14363.27110
Cluster-14363.22198	Cluster-14363.22190
Cluster-14363.6000	Cluster-14363.14758
Cluster-14363.16204	Cluster-14363.18341
Cluster-14363.21068	Cluster-14363.21877
Cluster-14363.17604	Cluster-14363.512
Cluster-14363.32509	Cluster-14363.8956
Cluster-14363.17450	Cluster-14363.3040
Cluster-14363.11795	Cluster-14363.20985
Cluster-20798.0	Cluster-14363.24579
Cluster-19110.0	Cluster-14363.32200
Cluster-21124.0	Cluster-14363.165
Cluster-14363.21286	Cluster-84.0
Cluster-14363.24513	Cluster-14363.13735
Cluster-17653.0	Cluster-21277.0
Cluster-14363.12434	Cluster-14363.12232
Cluster-14363.17087	Cluster-14363.21332
Cluster-14363.17509	Cluster-16850.0
Cluster-14363.25464	Cluster-14363.23963
Cluster-14363.10553	Cluster-14363.34224
Cluster-14363.10220	Cluster-17179.0
Cluster-4647.0	Cluster-14363.3292
Cluster-14363.22439	Cluster-14363.4671
Cluster-14363.13036	Cluster-14363.13024
Cluster-14363.27758	Cluster-14363.27389
Cluster-14363.31793	Cluster-14363.2576
Cluster-14363.30315	Cluster-14363.33579
Cluster-14363.9993	Cluster-14363.31553
Cluster-14363.23485	Cluster-14363.8152
Cluster-4288.0	Cluster-14363.34930
Cluster-14363.1857	Cluster-14317.0
Cluster-14363.21389	Cluster-17159.0
Cluster-14363.10590	Cluster-14363.9056
Cluster-14363.11671	Cluster-14363.20162
Cluster-18544.0	Cluster-14363.12475
Cluster-14363.14335	Cluster-14363.20822
Cluster-14363.26698	Cluster-14363.26394
Cluster-14363.14250	Cluster-14363.2320
Cluster-14363.31849	Cluster-17750.0
Cluster-14363.6021	Cluster-14363.11060
Cluster-14363.16269	Cluster-19333.1
Cluster-14363.20056	Cluster-6642.0
Cluster-14363.15281	Cluster-8465.0
Cluster-14363.21803	Cluster-14363.8261
Cluster-14363.26605	Cluster-14363.11977
Cluster-14363.28007	Cluster-14363.34177
Cluster-14363.16527	Cluster-14363.7955
Cluster-17123.0	Cluster-14363.5801
Cluster-18137.0	Cluster-17964.0
Cluster-14363.32626	Cluster-14363.16155
Cluster-14363.12899	Cluster-14363.26646
Cluster-14363.25284	Cluster-147.0
Cluster-14363.28048	Cluster-14363.24704
Cluster-14363.16031	Cluster-14363.29877
Cluster-14363.33934	Cluster-14363.2460
Cluster-14363.17967	Cluster-14363.7046
Cluster-4382.0	Cluster-14363.4995
Cluster-14363.18941	Cluster-20552.0
Cluster-4572.0	Cluster-14363.14907
Cluster-14363.20501	Cluster-14363.2693
Cluster-14363.11526	Cluster-14363.18916
Cluster-19696.0	Cluster-14363.35860
Cluster-14363.23145	Cluster-14363.28566
Cluster-14363.20732	Cluster-14363.7089
Cluster-14363.17698	Cluster-20539.0
Cluster-14363.19768	Cluster-14363.23169
Cluster-14363.27466	Cluster-14363.11021
Cluster-14363.18678	Cluster-14363.13469
Cluster-14363.26363	Cluster-14363.33773
Cluster-14114.0	Cluster-14363.29297
Cluster-14363.3208	Cluster-9768.0
Cluster-14363.26362	Cluster-14363.11020
Cluster-14363.11389	Cluster-14363.19926
Cluster-14363.20051	Cluster-14363.27567
Cluster-20807.0	Cluster-14363.26555
Cluster-14363.28034	Cluster-14363.17798
Cluster-14363.19028	Cluster-1519.0
Cluster-14363.14677	Cluster-14363.24502
Cluster-14363.20419	Cluster-14363.14125
Cluster-14363.19641	Cluster-14363.20952
Cluster-14363.857	Cluster-3833.0
Cluster-14363.21420	Cluster-13615.0
Cluster-14363.15293	Cluster-20667.1
Cluster-14363.3931	Cluster-14363.7688
Cluster-14363.25460	Cluster-14363.2481
Cluster-14363.16400	Cluster-14363.11410
Cluster-19248.0	Cluster-18505.2
Cluster-14363.13916	Cluster-14363.9420
Cluster-14363.21763	Cluster-14363.1089
Cluster-14363.24853	Cluster-14363.1846
Cluster-17642.0	Cluster-222.0
Cluster-17607.0	Cluster-14363.24805
Cluster-14363.26751	Cluster-16589.0
Cluster-14363.26212	Cluster-14363.16568
Cluster-14363.8400	Cluster-14363.29056
Cluster-14363.21310	Cluster-14363.30961
Cluster-15875.0	Cluster-14363.3215
Cluster-14363.2755	Cluster-14363.20205
Cluster-14700.0	Cluster-14363.15182
Cluster-14363.25587	Cluster-14363.28800
Cluster-14363.3902	Cluster-14363.6320
Cluster-14363.25063	Cluster-14363.19353
Cluster-14363.6147	Cluster-14363.20576
Cluster-14363.28635	Cluster-14363.22569
Cluster-14363.16202	Cluster-14363.18471
Cluster-14363.16407	Cluster-14363.28103
Cluster-14363.8653	Cluster-14363.187
Cluster-14363.24147	Cluster-14363.17948
Cluster-14363.17238	Cluster-14592.0
Cluster-14363.30677	Cluster-14363.3520
Cluster-14363.30916	Cluster-17436.0
Cluster-4386.1	Cluster-14363.27952
Cluster-14363.17089	Cluster-14363.25166
Cluster-14363.21232	Cluster-14363.28631
Cluster-14363.18618	Cluster-14363.12108
Cluster-4316.0	Cluster-14363.7319
Cluster-18644.0	Cluster-14363.9703
Cluster-17452.0	Cluster-14363.17684
Cluster-14363.19626	Cluster-14363.5799
Cluster-14363.13550	Cluster-14363.16479
Cluster-21035.0	Cluster-14363.7206
Cluster-14363.22749	Cluster-14363.20303
Cluster-14363.5580	Cluster-14363.25253
Cluster-14363.18721	Cluster-14363.6592
Cluster-17858.0	Cluster-14363.21512
Cluster-14363.28728	Cluster-14363.2971
Cluster-14363.30182	Cluster-166.0
Cluster-14363.28854	Cluster-14365.0
Cluster-8869.0	Cluster-14363.31922
Cluster-14363.23776	Cluster-54.0
Cluster-14363.5182	Cluster-14363.30989
Cluster-18290.0	Cluster-14363.31519
Cluster-14363.28515	Cluster-14363.28058
Cluster-14363.28271	Cluster-14363.30302
Cluster-14363.25005	Cluster-14363.13938
Cluster-14363.21392	Cluster-14363.10261
Cluster-17845.0	Cluster-14363.21493
Cluster-21489.0	Cluster-14363.890
Cluster-14363.11859	Cluster-14363.10421
Cluster-14363.6071	Cluster-14363.33616
Cluster-14363.12779	Cluster-17725.0
Cluster-16874.0	Cluster-14363.32927
Cluster-14363.33063	Cluster-19125.0
Cluster-14363.22067	Cluster-14363.516
Cluster-14363.18949	Cluster-154.0
Cluster-14363.24165	Cluster-14363.13913
Cluster-14363.15148	Cluster-14363.29176
Cluster-14363.21179	Cluster-14363.30914
Cluster-14363.17206	Cluster-14363.1329
Cluster-14363.14359	Cluster-14363.21330
Cluster-14363.7810	Cluster-194.0
Cluster-14363.19937	Cluster-14363.7584
Cluster-14363.11585	Cluster-14363.24599
Cluster-14363.27506	Cluster-14363.10730
Cluster-14363.27818	Cluster-14363.22832
Cluster-14363.14217	Cluster-14363.3211
Cluster-14363.23356	Cluster-14363.35277
Cluster-14363.21078	Cluster-14363.35362
Cluster-14363.28982	Cluster-9526.0
Cluster-14363.24067	Cluster-14363.5928
Cluster-14363.26286	Cluster-14363.19864
Cluster-14363.23296	Cluster-14363.26428
Cluster-14363.20027	Cluster-14363.31517
Cluster-14363.14091	Cluster-14363.3882
Cluster-14363.20798	Cluster-14363.17384
Cluster-14363.3235	Cluster-14363.31072
Cluster-14363.20180	Cluster-11841.0
Cluster-15194.0	Cluster-14363.35461
Cluster-14363.17626	Cluster-14363.14448
Cluster-14363.4402	Cluster-8545.0
Cluster-16623.0	Cluster-14363.7696
Cluster-14363.18841	Cluster-151.0
Cluster-14363.21386	Cluster-4497.0
Cluster-14363.17793	Cluster-14363.9785
Cluster-14363.5286	Cluster-14363.24145
Cluster-14363.21603	Cluster-14363.12436
Cluster-14363.29286	Cluster-20851.0
Cluster-14363.3964	Cluster-2842.0
Cluster-14363.32228	Cluster-14363.24299
Cluster-14363.6739	Cluster-14363.31187
Cluster-14363.30481	Cluster-14363.3209
Cluster-14363.17704	Cluster-19921.0
Cluster-14363.33562	Cluster-14363.2653
Cluster-14363.9996	Cluster-14363.29086
Cluster-14363.774	Cluster-14363.21910
Cluster-14363.23882	Cluster-21064.0
Cluster-14363.4308	Cluster-14363.28051
Cluster-14363.21591	Cluster-14363.11648
Cluster-14363.10359	Cluster-17403.0
Cluster-14363.26248	Cluster-1392.0
Cluster-4367.0	Cluster-14363.20276
Cluster-14363.18287	Cluster-14363.810
Cluster-14363.32344	Cluster-14363.19756
Cluster-18534.0	Cluster-14363.25025
Cluster-18651.0	Cluster-14363.29972
Cluster-14363.4583	Cluster-14363.23718
Cluster-14363.21212	Cluster-14363.24551
Cluster-14363.26306	Cluster-14363.18779
Cluster-14363.7123	Cluster-14363.9274
Cluster-18013.0	Cluster-14363.7791
Cluster-14363.27422	Cluster-14363.16150
Cluster-14363.8189	Cluster-19161.0
Cluster-14363.32707	Cluster-18195.0
Cluster-14363.12690	Cluster-153.0
Cluster-14363.23961	Cluster-19979.0
Cluster-14363.1023	Cluster-14363.13072
Cluster-14363.28894	Cluster-14363.2753
Cluster-14363.11874	Cluster-14363.21618
Cluster-14363.27875	Cluster-18129.0
Cluster-14363.5090	Cluster-14363.21525
Cluster-14363.31141	Cluster-10384.0
Cluster-5174.0	Cluster-14363.24817
Cluster-14363.33107	Cluster-14363.33320
Cluster-14363.28677	Cluster-20602.0
Cluster-14363.11028	Cluster-14363.5441
Cluster-14363.13395	Cluster-14363.2853
Cluster-14363.4243	Cluster-113.0
Cluster-14363.4949	Cluster-1521.0
Cluster-14363.20410	Cluster-14363.30497
Cluster-14363.9859	Cluster-5998.0
Cluster-18411.0	Cluster-14363.12187
Cluster-14363.61	Cluster-14363.35273
Cluster-14363.4719	Cluster-14363.6318
Cluster-13695.0	Cluster-191.0
Cluster-14363.31729	Cluster-14363.35238
Cluster-14363.3447	Cluster-18843.0
Cluster-14363.25865	Cluster-14363.32110
Cluster-14363.18946	Cluster-14363.5451
Cluster-14363.8027	Cluster-14363.3224
Cluster-14363.4346	Cluster-14363.33913
Cluster-14363.14301	Cluster-14363.8021
Cluster-14363.14881	Cluster-14363.6769
Cluster-20704.0	Cluster-14363.531
Cluster-14363.1261	Cluster-14363.35559
Cluster-14363.13676	Cluster-17938.0
Cluster-14363.13867	Cluster-14363.11523
Cluster-14363.16893	Cluster-14363.3080
Cluster-14363.26859	Cluster-14363.18502
Cluster-14363.6884	Cluster-1806.0
Cluster-14363.4893	Cluster-14363.10265
Cluster-17255.0	Cluster-17570.0
Cluster-14363.30236	Cluster-21266.0
Cluster-14363.26210	Cluster-14363.14403
Cluster-14363.18037	Cluster-14363.7862
Cluster-14363.5658	Cluster-14363.21567
Cluster-14363.31226	Cluster-11573.0
Cluster-14363.26783	Cluster-14363.3213
Cluster-14363.27629	Cluster-14363.25547
Cluster-14363.6825	Cluster-14363.3925
Cluster-14363.14790	Cluster-17927.0
Cluster-14363.27544	Cluster-140.0
Cluster-4435.0	Cluster-14363.6746
Cluster-14363.13556	Cluster-14363.15219
Cluster-4334.0	Cluster-215.1
Cluster-14363.16741	Cluster-720.0
Cluster-14363.6018	Cluster-14363.23958
Cluster-14363.15073	Cluster-5139.0
Cluster-14363.19290	Cluster-4992.0
Cluster-14363.23047	Cluster-14969.0
Cluster-14363.17848	Cluster-14363.6624
Cluster-14363.4587	Cluster-14363.35551
Cluster-14363.10575	Cluster-14363.6447
Cluster-14363.18069	Cluster-14363.7150
Cluster-14363.15919	Cluster-14363.1368
Cluster-14363.19665	Cluster-14707.0
Cluster-14363.7037	Cluster-1115.0
Cluster-14363.27234	Cluster-14363.11046
Cluster-14363.14154	Cluster-14363.12538
Cluster-14363.18808	Cluster-14363.8844
Cluster-15866.0	Cluster-14363.3035
Cluster-14363.35260	Cluster-14363.13573
Cluster-14363.5045	Cluster-14363.24417
Cluster-14363.10931	Cluster-14363.13723
Cluster-14363.30275	Cluster-14363.29057
Cluster-14363.101	Cluster-14363.10974
Cluster-14363.17844	Cluster-14363.12095
Cluster-14363.17944	Cluster-9478.0
Cluster-14363.22877	Cluster-14363.12191
Cluster-4408.0	Cluster-14363.24804
Cluster-14363.26502	Cluster-12577.0
Cluster-14363.8183	Cluster-14363.21905
Cluster-14363.18681	Cluster-14363.16288
Cluster-14363.17017	Cluster-14363.1376
Cluster-4418.0	Cluster-14363.21740
Cluster-14363.18596	Cluster-14363.32043
Cluster-14363.16457	Cluster-14363.30077
Cluster-14363.2226	Cluster-146.0
Cluster-14363.30460	Cluster-14363.32932
Cluster-14363.23310	Cluster-14363.14210
Cluster-14363.4338	Cluster-9517.0
Cluster-14363.14466	Cluster-167.0
Cluster-18982.0	Cluster-14517.0
Cluster-14363.18947	Cluster-15186.0
Cluster-13627.0	Cluster-14363.9656
Cluster-14363.7461	Cluster-14363.31015
Cluster-18490.0	Cluster-14363.35889
Cluster-14363.27899	Cluster-14363.13016
Cluster-14363.20951	Cluster-14363.1600
Cluster-21359.0	Cluster-14363.19000
Cluster-14363.16163	Cluster-14363.24820
Cluster-14363.24682	Cluster-14363.30929
Cluster-14363.17325	Cluster-14363.24600
Cluster-14363.17870	Cluster-14363.30227
Cluster-14363.21564	Cluster-14279.0
Cluster-19655.0	Cluster-14363.12076
Cluster-14363.12782	Cluster-14363.16141
Cluster-14363.19167	Cluster-14363.6745
Cluster-14363.29528	Cluster-12237.0
Cluster-14363.10048	Cluster-14363.14583
Cluster-14363.10258	Cluster-14363.8458
Cluster-21265.0	Cluster-14363.28360
Cluster-18357.0	Cluster-14363.4996
Cluster-14363.18090	Cluster-2404.0
Cluster-14363.6386	Cluster-14363.9820
Cluster-14363.5128	Cluster-14363.1576
Cluster-5107.0	Cluster-15663.0
Cluster-14363.9796	Cluster-9012.0
Cluster-5075.0	Cluster-14363.659
Cluster-14363.11638	Cluster-14363.24466
Cluster-14363.21597	Cluster-14363.22306
Cluster-14363.19713	Cluster-14363.14644
Cluster-14363.24879	Cluster-14363.408
Cluster-18244.0	Cluster-14363.17639
Cluster-14363.6631	Cluster-14363.1428
Cluster-14363.14235	Cluster-17411.0
Cluster-14363.33315	Cluster-14363.13048
Cluster-16518.0	Cluster-14363.1578
Cluster-14363.27911	Cluster-14363.17157
Cluster-14363.25349	Cluster-18836.0
Cluster-16924.0	Cluster-14363.23168
Cluster-14363.21765	Cluster-17458.0
Cluster-18078.0	Cluster-14363.58
Cluster-14363.6077	Cluster-14363.14753
Cluster-16608.0	Cluster-14363.29194
Cluster-5125.0	Cluster-14363.35357
Cluster-21056.0	Cluster-14363.5839
Cluster-14363.6187	Cluster-14363.6644
Cluster-14363.3870	Cluster-14363.15687
Cluster-14363.28528	Cluster-14363.852
Cluster-14363.13346	Cluster-14363.10231
Cluster-14363.10093	Cluster-14363.30300
Cluster-14363.6467	Cluster-14363.20965
Cluster-14363.15776	Cluster-14363.545
Cluster-14363.18243	Cluster-14363.2851
Cluster-13331.0	Cluster-14363.13128
Cluster-14363.30526	Cluster-14363.27666
Cluster-14363.14947	Cluster-2842.1
Cluster-14363.2199	Cluster-14363.30747
Cluster-14363.21764	Cluster-14363.29717
Cluster-4651.0	Cluster-14363.3077
Cluster-14363.17888	Cluster-4658.0
Cluster-14363.5245	Cluster-14363.1133
Cluster-14363.13816	Cluster-14363.5899
Cluster-14363.31139	Cluster-14363.25046
Cluster-14188.0	Cluster-14363.3127
Cluster-14363.19678	Cluster-14363.7430
Cluster-14363.7999	Cluster-14363.3660
Cluster-14463.0	Cluster-14363.1590
Cluster-14363.18451	Cluster-18051.1
Cluster-14363.4418	Cluster-14363.25721
Cluster-14363.24485	Cluster-19263.0
Cluster-14363.9184	Cluster-14363.17104
Cluster-14363.9800	Cluster-2883.0
Cluster-14363.18998	Cluster-14363.34747
Cluster-14363.4720	Cluster-14363.17340
Cluster-14521.0	Cluster-14363.3922
Cluster-14363.26602	Cluster-14363.12176
Cluster-14363.22648	Cluster-14363.18269
Cluster-14363.26180	Cluster-14363.1469
Cluster-14363.26666	Cluster-14363.17480
Cluster-14363.32913	Cluster-20034.0
Cluster-14363.27637	Cluster-14363.21331
Cluster-14363.26088	Cluster-14363.1663
Cluster-14363.4318	Cluster-17450.0
Cluster-14363.22379	Cluster-14363.10827
Cluster-14363.23094	Cluster-14363.27804
Cluster-14363.6940	Cluster-4792.0
Cluster-14363.2093	Cluster-14363.31078
Cluster-14363.30614	Cluster-6305.0
Cluster-14363.16808	Cluster-14363.20244
Cluster-14363.23015	Cluster-14363.13810
Cluster-20778.0	Cluster-14363.15342
Cluster-14363.25814	Cluster-14363.4076
Cluster-14363.28640	Cluster-14363.25767
Cluster-14363.17879	Cluster-14363.19490
Cluster-14363.18683	Cluster-16558.0
Cluster-14363.19248	Cluster-14363.2080
Cluster-21046.0	Cluster-14363.11829
Cluster-14363.17283	Cluster-14363.3647
Cluster-14363.15804	Cluster-15862.0
Cluster-17073.0	Cluster-21338.0
Cluster-14363.25004	Cluster-14363.3549
Cluster-14363.16524	Cluster-14363.23991
Cluster-14363.16639	Cluster-14363.21510
Cluster-14363.27827	Cluster-14363.6886
Cluster-17797.0	Cluster-14363.28905
Cluster-19585.0	Cluster-14363.2268
Cluster-14363.10105	Cluster-14363.1700
Cluster-14363.11345	Cluster-14363.25646
Cluster-18143.0	Cluster-14363.26525
Cluster-14363.19716	Cluster-14363.19227
Cluster-14363.17239	Cluster-14363.24537
Cluster-17160.0	Cluster-14363.17941
Cluster-20345.0	Cluster-14363.5307
Cluster-20384.0	Cluster-14363.35283
Cluster-14363.17514	Cluster-14363.7765
Cluster-14363.19734	Cluster-21198.2
Cluster-14363.18639	Cluster-14363.17631
Cluster-18045.0	Cluster-14363.2113
Cluster-20266.0	Cluster-14363.1101
Cluster-14363.17552	Cluster-14363.8312
Cluster-14363.23083	Cluster-13132.0
Cluster-14363.24318	Cluster-12932.0
Cluster-14363.25492	Cluster-14363.98
Cluster-14363.4684	Cluster-14363.28069
Cluster-20663.0	Cluster-14363.35048
Cluster-14363.9478	Cluster-14363.25493
Cluster-14488.0	Cluster-18810.1
Cluster-14363.14914	Cluster-14363.13755
Cluster-13423.0	Cluster-14641.0
Cluster-14363.4581	Cluster-14363.29082
Cluster-14363.13132	Cluster-14363.25617
Cluster-14363.5692	Cluster-136.0
Cluster-14363.15013	Cluster-14363.10011
Cluster-14363.14735	Cluster-14363.16623
Cluster-19947.1	Cluster-14363.6744
Cluster-11673.0	Cluster-17976.0
Cluster-14363.10743	Cluster-14363.14553
Cluster-14363.24264	Cluster-15747.0
Cluster-14363.15618	Cluster-2839.0
Cluster-14363.5313	Cluster-14363.30432
Cluster-14363.32386	Cluster-14363.33307
Cluster-14363.10652	Cluster-14363.15744
Cluster-14363.29387	Cluster-14363.13734
Cluster-4787.0	Cluster-14363.9046
Cluster-5066.0	Cluster-14363.33175
Cluster-14363.11426	Cluster-14363.9757
Cluster-14363.8376	Cluster-14363.4566
Cluster-14363.22674	Cluster-14363.27607
Cluster-14336.0	Cluster-14363.20598
Cluster-14936.0	Cluster-14363.9654
Cluster-16936.0	Cluster-14363.26329
Cluster-14363.9740	Cluster-21182.0
Cluster-15805.0	Cluster-14363.12528
Cluster-14363.18582	Cluster-14363.21780
Cluster-14363.23241	Cluster-14363.11978
Cluster-14363.6528	Cluster-14363.4748
Cluster-14363.18436	Cluster-14363.6849
Cluster-14363.24119	Cluster-14363.8015
Cluster-14363.15360	Cluster-14363.29122
Cluster-18042.0	Cluster-14363.8496
Cluster-13742.0	Cluster-17662.0
Cluster-14363.10688	Cluster-14363.31831
Cluster-14363.32825	Cluster-14363.25598
Cluster-18568.0	Cluster-14363.32087
Cluster-14363.35535	Cluster-11875.0
Cluster-14363.14077	Cluster-14363.25616
Cluster-14363.22942	Cluster-14363.23176
Cluster-14363.29128	Cluster-14363.846
Cluster-14363.21040	Cluster-223.0
Cluster-16539.0	Cluster-14363.29772
Cluster-14363.11344	Cluster-9844.0
Cluster-14363.23887	Cluster-14363.15315
Cluster-14363.22507	Cluster-13698.0
Cluster-14363.20280	Cluster-14363.31060
Cluster-14363.26650	Cluster-14363.6028
Cluster-14363.4325	Cluster-14363.12234
Cluster-14363.23324	Cluster-14363.2469
Cluster-20017.0	Cluster-170.0
Cluster-14363.13062	Cluster-14363.6708
Cluster-14363.20932	Cluster-14363.2654
Cluster-14363.14269	Cluster-12877.0
Cluster-15259.0	Cluster-14363.19317
Cluster-14363.19668	Cluster-14363.24816
Cluster-14363.28867	Cluster-14539.0
Cluster-14363.11982	Cluster-14363.16777
Cluster-14363.17522	Cluster-14363.24961
Cluster-14363.17754	Cluster-14363.4786
Cluster-14363.5077	Cluster-14363.2131
Cluster-4934.0	Cluster-14363.30180
Cluster-14363.16837	Cluster-14363.17020
Cluster-14363.24455	Cluster-20954.0
Cluster-14363.8816	Cluster-14363.20687
Cluster-14363.18850	Cluster-14363.26625
Cluster-14363.16081	Cluster-14363.11769
Cluster-13315.0	Cluster-14363.24291
Cluster-14363.19411	Cluster-14370.2
Cluster-14363.5465	Cluster-14363.5790
Cluster-4926.0	Cluster-14363.392
Cluster-14363.9318	Cluster-14363.12091
Cluster-17971.0	Cluster-14363.12905
Cluster-16820.0	Cluster-10472.0
Cluster-14363.26520	Cluster-16060.0
Cluster-14363.32372	Cluster-14363.19089
Cluster-13433.0	Cluster-21032.0
Cluster-14363.18559	Cluster-17861.0
Cluster-14363.2537	Cluster-14363.22165
Cluster-14363.22680	Cluster-19239.0
Cluster-14363.16897	Cluster-14363.20444
Cluster-4610.0	Cluster-14363.11593
Cluster-14363.3460	Cluster-14363.35180
Cluster-14748.1	Cluster-14363.295
Cluster-14363.30918	Cluster-12752.0
Cluster-5174.1	Cluster-14363.12045
Cluster-14363.16390	Cluster-14363.27221
Cluster-14363.4165	Cluster-14363.4130
Cluster-14363.20413	Cluster-14363.7358
Cluster-14363.13161	Cluster-16970.0
Cluster-14363.2763	Cluster-14363.2966
Cluster-14363.20611	Cluster-14363.33573
Cluster-14363.2425	Cluster-14363.9357
Cluster-14363.23672	Cluster-14363.13939
Cluster-5111.0	Cluster-4484.0
Cluster-14363.38	Cluster-14363.15147
Cluster-4855.0	Cluster-14363.19430
Cluster-14363.19356	Cluster-14363.1678
Cluster-13572.0	Cluster-14363.7061
Cluster-14363.18659	Cluster-14363.26697
Cluster-14363.10382	Cluster-14363.24202
Cluster-16229.0	Cluster-14363.34186
Cluster-14363.17633	Cluster-14363.4140
Cluster-14363.31077	Cluster-14363.7062
Cluster-14363.25537	Cluster-17162.0
Cluster-14363.20283	Cluster-14363.21393
Cluster-14363.13868	Cluster-14363.8007
Cluster-14363.19868	Cluster-14363.33854
Cluster-14363.26748	Cluster-14363.6985
Cluster-14363.17758	Cluster-14363.7861
Cluster-14363.18396	Cluster-20360.0
Cluster-14363.2959	Cluster-15283.0
Cluster-14363.4473	Cluster-14363.13434
Cluster-14363.17397	Cluster-14363.34612
Cluster-14363.17764	Cluster-14363.19751
Cluster-19808.0	Cluster-14363.3588
Cluster-13282.0	Cluster-14363.26942
Cluster-14363.9923	Cluster-4941.0
Cluster-14363.27197	Cluster-13242.0
Cluster-15845.0	Cluster-14363.19253
Cluster-14363.31096	Cluster-14363.9783
Cluster-14363.1484	Cluster-20842.0
Cluster-14363.19672	Cluster-14363.13319
Cluster-14266.0	Cluster-14363.4688
Cluster-14363.10500	Cluster-14363.14979
Cluster-14363.19342	Cluster-14363.2647
Cluster-14363.12433	Cluster-4710.0
Cluster-14363.20365	Cluster-14363.8887
Cluster-14363.21671	Cluster-14363.10095
Cluster-14363.5852	Cluster-14363.2400
Cluster-14363.7389	Cluster-14363.8732
Cluster-14363.27719	Cluster-18963.0
Cluster-18047.0	Cluster-2778.0
Cluster-14363.25305	Cluster-14363.418
Cluster-14363.23736	Cluster-17676.0
Cluster-14363.19380	Cluster-13453.0
Cluster-14363.32744	Cluster-14363.30769
Cluster-14363.22565	Cluster-14363.21640
Cluster-14363.27049	Cluster-14363.12973
Cluster-19553.0	Cluster-14363.20823
Cluster-14363.19501	Cluster-14363.25045
Cluster-14363.35345	Cluster-14363.33848
Cluster-14363.13114	Cluster-14363.13693
Cluster-17524.0	Cluster-14363.35667
Cluster-14363.33598	Cluster-14363.14668
Cluster-14363.24228	Cluster-13492.0
Cluster-14363.20438	Cluster-5770.0
Cluster-14363.28106	Cluster-14363.25231
Cluster-15330.0	Cluster-14363.12197
Cluster-14363.8835	Cluster-12263.0
Cluster-14363.12262	Cluster-14451.0
Cluster-14363.20571	Cluster-14605.0
Cluster-14363.13311	Cluster-14363.24549
Cluster-14363.9305	Cluster-14363.34297
Cluster-17635.1	Cluster-14363.8106
Cluster-14363.22510	Cluster-14363.20532
Cluster-14363.18856	Cluster-14363.11025
Cluster-14363.30742	Cluster-14363.10278
Cluster-14363.8534	Cluster-14363.27965
Cluster-14363.4180	Cluster-10338.0
Cluster-14336.2	Cluster-14363.27299
Cluster-18399.0	Cluster-14363.28788
Cluster-14363.8774	Cluster-783.0
[truncated: 989 more rows]
