# Supplementary material for: Comparative Transcriptome Analysis Reveals Candidate Genes and Pathways for Potential Branch Growth in Elm (Ulmus pumila) Cultivars
Source: Biology (Basel). 2022 May 6;11(5):711. doi: 10.3390/biology11050711 (PMC9139171; doi:10.3390/biology11050711)
Supplement: Supplementary file 1 [file biology-11-00711-s001.zip › biology-1691440-supplementary/Supplementary Files/Table S2.xlsx]

## Sheet: Fast1 vs Slow1
GO ID	GO term	Annotated gene number	Enriched gene number	P value
GO:0009834	plant-type secondary cell wall biogenesis	91	57	1.3e-23
GO:0009813	flavonoid biosynthetic process	106	37	2.9e-11
GO:0080167	response to karrikin	189	52	7.3e-11
GO:0006267	pre-replicative complex assembly involved in nuclear cell cycle DNA replication	13	10	3.8e-08
GO:0009809	lignin biosynthetic process	151	42	1.4e-07
GO:0045492	xylan biosynthetic process	32	19	2.9e-07
GO:0007018	microtubule-based movement	80	25	4.4e-07
GO:0006949	syncytium formation	22	12	4.7e-07
GO:0009733	response to auxin	422	77	3.7e-06
GO:0006270	DNA replication initiation	36	17	4.4e-06
GO:2000652	regulation of secondary cell wall biogenesis	24	16	4.6e-06
GO:0051259	protein oligomerization	64	16	4.7e-06
GO:0009828	plant-type cell wall loosening	45	16	8.1e-06
GO:1901348	positive regulation of secondary cell wall biogenesis	7	6	9.1e-06
GO:0010315	auxin efflux	16	9	9.7e-06
GO:0000727	double-strand break repair via break-induced replication	16	9	9.7e-06
GO:0006268	DNA unwinding involved in DNA replication	66	20	1e-05
GO:0009768	photosynthesis, light harvesting in photosystem I	32	13	1.1e-05
GO:0055085	transmembrane transport	1501	175	1.7e-05
GO:0006857	oligopeptide transport	51	14	2.1e-05
GO:0006952	defense response	2407	219	2.6e-05
GO:0010417	glucuronoxylan biosynthetic process	14	8	2.7e-05
GO:0045489	pectin biosynthetic process	56	19	2.8e-05
GO:0009800	cinnamic acid biosynthetic process	8	6	3.3e-05
GO:0009805	coumarin biosynthetic process	11	7	3.4e-05
GO:0052386	cell wall thickening	52	8	7.5e-05
GO:0010114	response to red light	67	18	0.00017
GO:0007623	circadian rhythm	203	34	0.00023
GO:0006833	water transport	70	18	0.00023
GO:0010023	proanthocyanidin biosynthetic process	14	7	0.00027
GO:0009826	unidimensional cell growth	482	74	0.00032
GO:0016114	terpenoid biosynthetic process	200	35	0.00034
GO:0030187	melatonin biosynthetic process	19	8	0.00041
GO:0009769	photosynthesis, light harvesting in photosystem II	15	7	0.00045
GO:0090307	mitotic spindle assembly	8	5	0.00057
GO:0060236	regulation of mitotic spindle organization	8	5	0.00057
GO:0071281	cellular response to iron ion	20	8	0.00063
GO:0009423	chorismate biosynthetic process	25	9	0.00071
GO:0009416	response to light stimulus	1178	156	0.00081
GO:0000079	regulation of cyclin-dependent protein serine/threonine kinase activity	58	15	0.00099
GO:0043693	monoterpene biosynthetic process	9	5	0.00118
GO:0051513	regulation of monopolar cell growth	3	3	0.0012
GO:0009753	response to jasmonic acid	294	47	0.00152
GO:1901430	positive regulation of syringal lignin biosynthetic process	10	5	0.00215
GO:0009611	response to wounding	416	61	0.00218
GO:0071456	cellular response to hypoxia	289	46	0.00281
GO:0009808	lignin metabolic process	169	50	0.00292
GO:0044772	mitotic cell cycle phase transition	100	19	0.00304
GO:0043086	negative regulation of catalytic activity	75	16	0.00305
GO:0042843	D-xylose catabolic process	7	4	0.00342
GO:1902975	mitotic DNA replication initiation	7	4	0.00342
GO:0033320	UDP-D-xylose biosynthetic process	7	4	0.00342
GO:0080060	integument development	7	4	0.00342
GO:1901601	strigolactone biosynthetic process	7	4	0.00342
GO:0010212	response to ionizing radiation	41	7	0.00343
GO:0048759	xylem vessel member cell differentiation	11	5	0.0036
GO:0009863	salicylic acid mediated signaling pathway	110	19	0.00364
GO:0006096	glycolytic process	114	22	0.00408
GO:0046246	terpene biosynthetic process	41	11	0.0044
GO:0007142	male meiosis II	4	3	0.00442
GO:1901347	negative regulation of secondary cell wall biogenesis	4	3	0.00442
GO:0010951	negative regulation of endopeptidase activity	4	3	0.00442
GO:1901045	negative regulation of oviposition	4	3	0.00442
GO:0010167	response to nitrate	22	7	0.00447
GO:0016998	cell wall macromolecule catabolic process	12	5	0.00564
GO:0006355	regulation of transcription, DNA-templated	2007	219	0.00613
GO:0030001	metal ion transport	435	47	0.00648
GO:0071555	cell wall organization	283	67	0.00795
GO:0080027	response to herbivore	23	7	0.00803
GO:0006817	phosphate ion transport	76	9	0.00809
GO:0019632	shikimate metabolic process	14	6	0.00836
GO:0015840	urea transport	13	5	0.00837
GO:0016121	carotene catabolic process	13	5	0.00837
GO:0051555	flavonol biosynthetic process	20	7	0.00861
GO:0010252	auxin homeostasis	66	14	0.00862
GO:0034440	lipid oxidation	148	15	0.00906
GO:0019567	arabinose biosynthetic process	5	3	0.01017
GO:0006065	UDP-glucuronate biosynthetic process	5	3	0.01017
GO:0015714	phosphoenolpyruvate transport	5	3	0.01017
GO:0000076	DNA replication checkpoint	17	7	0.01032
GO:0048478	replication fork protection	9	4	0.01034
GO:0048358	mucilage pectin biosynthetic process	9	4	0.01034
GO:0009827	plant-type cell wall modification	90	25	0.01085
GO:0051511	negative regulation of unidimensional cell growth	2	2	0.0113
GO:0045793	positive regulation of cell size	2	2	0.0113
GO:0034635	glutathione transport	2	2	0.0113
GO:1900030	regulation of pectin biosynthetic process	2	2	0.0113
GO:0019305	dTDP-rhamnose biosynthetic process	2	2	0.0113
GO:0042547	cell wall modification involved in multidimensional cell growth	17	3	0.0113
GO:0098542	defense response to other organism	1964	163	0.01242
GO:0080001	mucilage extrusion from seed coat	25	7	0.01305
GO:0000226	microtubule cytoskeleton organization	254	46	0.01533
GO:0042732	D-xylose metabolic process	17	8	0.01574
GO:0046713	borate transport	13	5	0.01579
GO:0006271	DNA strand elongation involved in DNA replication	24	6	0.01579
GO:0030007	cellular potassium ion homeostasis	10	4	0.0158
GO:0006556	S-adenosylmethionine biosynthetic process	6	3	0.01874
GO:0072334	UDP-galactose transmembrane transport	6	3	0.01874
GO:0043111	replication fork arrest	6	3	0.01874
GO:1902066	regulation of cell wall pectin metabolic process	6	3	0.01874
GO:0006024	glycosaminoglycan biosynthetic process	6	3	0.01874
GO:0071398	cellular response to fatty acid	6	3	0.01874
GO:0030397	membrane disassembly	16	5	0.02168
GO:0032259	methylation	357	36	0.02222
GO:0051574	positive regulation of histone H3-K9 methylation	20	5	0.02278
GO:0042853	L-alanine catabolic process	11	4	0.02278
GO:0009643	photosynthetic acclimation	11	4	0.02278
GO:0042989	sequestering of actin monomers	11	4	0.02278
GO:0015713	phosphoglycerate transport	11	4	0.02278
GO:0080029	cellular response to boron-containing substance levels	11	4	0.02278
GO:0010037	response to carbon dioxide	28	5	0.0228
GO:0009740	gibberellic acid mediated signaling pathway	78	15	0.02377
GO:0009073	aromatic amino acid family biosynthetic process	73	14	0.02385
GO:0010218	response to far red light	52	11	0.02733
GO:0015706	nitrate transport	24	7	0.02804
GO:0019464	glycine decarboxylation via glycine cleavage system	17	5	0.02809
GO:0031408	oxylipin biosynthetic process	55	11	0.02819
GO:0009624	response to nematode	128	21	0.0291
GO:0005985	sucrose metabolic process	57	10	0.02955
GO:0031542	positive regulation of anthocyanin biosynthetic process	7	3	0.03024
GO:0009823	cytokinin catabolic process	7	3	0.03024
GO:0016124	xanthophyll catabolic process	7	3	0.03024
GO:0080170	hydrogen peroxide transmembrane transport	7	3	0.03024
GO:0009892	negative regulation of metabolic process	1005	93	0.03072
GO:0010117	photoprotection	12	4	0.03135
GO:0010395	rhamnogalacturonan I metabolic process	13	5	0.03145
GO:0030833	regulation of actin filament polymerization	61	10	0.03146
GO:0048263	determination of dorsal identity	3	2	0.0315
GO:0019593	mannitol biosynthetic process	3	2	0.0315
GO:0034553	mitochondrial respiratory chain complex II assembly	3	2	0.0315
GO:0071629	cytoplasm-associated proteasomal ubiquitin-dependent protein catabolic process	3	2	0.0315
GO:0046274	lignin catabolic process	3	2	0.0315
GO:0052096	formation by symbiont of syncytium involving giant cell for nutrient acquisition from host	3	2	0.0315
GO:0042425	choline biosynthetic process	3	2	0.0315
GO:0036292	DNA rewinding	3	2	0.0315
GO:0051307	meiotic chromosome separation	21	3	0.03152
GO:0042631	cellular response to water deprivation	92	16	0.03258
GO:0045893	positive regulation of transcription, DNA-templated	510	50	0.03337
GO:0019748	secondary metabolic process	501	93	0.03379
GO:0080022	primary root development	43	9	0.0344
GO:0009736	cytokinin-activated signaling pathway	65	11	0.03442
GO:0034976	response to endoplasmic reticulum stress	194	16	0.03504
GO:0050821	protein stabilization	50	10	0.03543
GO:0008615	pyridoxine biosynthetic process	18	5	0.03558
GO:0010208	pollen wall assembly	48	8	0.03559
GO:0016125	sterol metabolic process	109	14	0.03946
GO:0019722	calcium-mediated signaling	58	11	0.04006
GO:0052546	cell wall pectin metabolic process	47	13	0.0413
GO:0006032	chitin catabolic process	19	5	0.04419
GO:0009938	negative regulation of gibberellic acid mediated signaling pathway	19	5	0.04419
GO:0048441	petal development	20	5	0.04458
GO:0043481	anthocyanin accumulation in tissues in response to UV light	8	3	0.04461
GO:0010262	somatic embryogenesis	8	3	0.04461
GO:0033314	mitotic DNA replication checkpoint	8	3	0.04461

## Sheet: Fast1 vs Slow2
GO ID	GO term	Annotated gene number	Enriched gene number	P value
GO:0009834	plant-type secondary cell wall biogenesis	91	51	1.8e-24
GO:0007018	microtubule-based movement	80	31	1.8e-13
GO:0006267	pre-replicative complex assembly involved in nuclear cell cycle DNA replication	13	10	2.9e-09
GO:0000727	double-strand break repair via break-induced replication	16	11	3e-09
GO:0080167	response to karrikin	189	40	1.8e-08
GO:0006270	DNA replication initiation	36	20	2.4e-08
GO:0009813	flavonoid biosynthetic process	106	29	1.2e-07
GO:0045492	xylan biosynthetic process	32	18	2.9e-07
GO:0052386	cell wall thickening	52	10	7e-07
GO:1902975	mitotic DNA replication initiation	7	6	1.9e-06
GO:0010417	glucuronoxylan biosynthetic process	14	8	3.7e-06
GO:0009800	cinnamic acid biosynthetic process	8	6	7e-06
GO:0090307	mitotic spindle assembly	8	6	7e-06
GO:0060236	regulation of mitotic spindle organization	8	6	7e-06
GO:0006268	DNA unwinding involved in DNA replication	66	17	1.5e-05
GO:0010072	primary shoot apical meristem specification	51	14	3.9e-05
GO:1901348	positive regulation of secondary cell wall biogenesis	7	5	6.5e-05
GO:2000652	regulation of secondary cell wall biogenesis	24	13	8.3e-05
GO:0009805	coumarin biosynthetic process	11	6	9.3e-05
GO:0051259	protein oligomerization	64	13	0.00013
GO:0009809	lignin biosynthetic process	151	32	0.00015
GO:0006833	water transport	70	15	0.00021
GO:0000076	DNA replication checkpoint	17	8	0.00034
GO:0045489	pectin biosynthetic process	56	18	0.00045
GO:0009833	plant-type primary cell wall biogenesis	57	13	0.00054
GO:0043111	replication fork arrest	6	4	0.00057
GO:1901430	positive regulation of syringal lignin biosynthetic process	10	5	0.00063
GO:0009808	lignin metabolic process	169	40	0.00072
GO:0000079	regulation of cyclin-dependent protein serine/threonine kinase activity	58	13	0.00094
GO:0010224	response to UV-B	105	18	0.00098
GO:0030397	membrane disassembly	16	6	0.00113
GO:2001009	regulation of plant-type cell wall cellulose biosynthetic process	16	6	0.00113
GO:0080060	integument development	7	4	0.00125
GO:2001295	malonyl-CoA biosynthetic process	41	10	0.00135
GO:0030244	cellulose biosynthetic process	131	26	0.00156
GO:0034440	lipid oxidation	148	12	0.00176
GO:0000226	microtubule cytoskeleton organization	254	44	0.00185
GO:0007623	circadian rhythm	203	28	0.00195
GO:0007142	male meiosis II	4	3	0.00202
GO:1901347	negative regulation of secondary cell wall biogenesis	4	3	0.00202
GO:0019748	secondary metabolic process	501	83	0.00207
GO:0030497	fatty acid elongation	51	11	0.0023
GO:0019632	shikimate metabolic process	14	6	0.00262
GO:0006952	defense response	2407	178	0.00301
GO:0080001	mucilage extrusion from seed coat	25	7	0.00304
GO:0009423	chorismate biosynthetic process	25	7	0.00304
GO:0009863	salicylic acid mediated signaling pathway	110	16	0.00368
GO:0048478	replication fork protection	9	4	0.00395
GO:0010623	developmental programmed cell death	9	4	0.00395
GO:0032147	activation of protein kinase activity	34	7	0.00413
GO:0006065	UDP-glucuronate biosynthetic process	5	3	0.00475
GO:0015714	phosphoenolpyruvate transport	5	3	0.00475
GO:0009831	plant-type cell wall modification involved in multidimensional cell growth	15	5	0.00534
GO:0010215	cellulose microfibril organization	21	6	0.00539
GO:0009611	response to wounding	416	48	0.00549
GO:0055085	transmembrane transport	1501	118	0.00557
GO:0006271	DNA strand elongation involved in DNA replication	24	7	0.00615
GO:0009753	response to jasmonic acid	294	37	0.00637
GO:0042547	cell wall modification involved in multidimensional cell growth	17	7	0.0066
GO:0051511	negative regulation of unidimensional cell growth	2	2	0.00663
GO:0010245	radial microtubular system formation	2	2	0.00663
GO:1900030	regulation of pectin biosynthetic process	2	2	0.00663
GO:0033306	phytol metabolic process	2	2	0.00663
GO:0000278	mitotic cell cycle	456	86	0.00707
GO:0016114	terpenoid biosynthetic process	200	24	0.00864
GO:0005985	sucrose metabolic process	57	9	0.00871
GO:0010588	cotyledon vascular tissue pattern formation	23	6	0.00871
GO:0044772	mitotic cell cycle phase transition	100	19	0.00887
GO:0006556	S-adenosylmethionine biosynthetic process	6	3	0.00893
GO:0072334	UDP-galactose transmembrane transport	6	3	0.00893
GO:0006024	glycosaminoglycan biosynthetic process	6	3	0.00893
GO:0080051	cutin transport	6	3	0.00893
GO:0019464	glycine decarboxylation via glycine cleavage system	17	5	0.0096
GO:0048354	mucilage biosynthetic process involved in seed coat development	17	5	0.0096
GO:0009735	response to cytokinin	136	17	0.01043
GO:0031408	oxylipin biosynthetic process	55	10	0.01242
GO:0010230	alternative respiration	12	4	0.01274
GO:0045490	pectin catabolic process	73	12	0.01438
GO:0009823	cytokinin catabolic process	7	3	0.01469
GO:0009558	embryo sac cellularization	7	3	0.01469
GO:1904668	positive regulation of ubiquitin protein ligase activity	7	3	0.01469
GO:0009892	negative regulation of metabolic process	1005	82	0.01474
GO:0000911	cytokinesis by cell plate formation	105	19	0.01496
GO:0030187	melatonin biosynthetic process	19	5	0.01575
GO:0009827	plant-type cell wall modification	90	19	0.01584
GO:0071555	cell wall organization	283	60	0.0163
GO:0006970	response to osmotic stress	944	81	0.01649
GO:0052546	cell wall pectin metabolic process	47	12	0.01709
GO:0010222	stem vascular tissue pattern formation	13	4	0.01724
GO:0009860	pollen tube growth	209	25	0.01741
GO:0030833	regulation of actin filament polymerization	61	10	0.01874
GO:0048263	determination of dorsal identity	3	2	0.0188
GO:0009715	chalcone biosynthetic process	3	2	0.0188
GO:0019593	mannitol biosynthetic process	3	2	0.0188
GO:0071629	cytoplasm-associated proteasomal ubiquitin-dependent protein catabolic process	3	2	0.0188
GO:0046274	lignin catabolic process	3	2	0.0188
GO:0060416	response to growth hormone	3	2	0.0188
GO:0042425	choline biosynthetic process	3	2	0.0188
GO:0051307	meiotic chromosome separation	21	3	0.01881
GO:0071281	cellular response to iron ion	20	5	0.01962
GO:0009395	phospholipid catabolic process	35	7	0.02087
GO:0009733	response to auxin	422	48	0.02139
GO:0032504	multicellular organism reproduction	236	28	0.02192
GO:0031145	anaphase-promoting complex-dependent proteasomal ubiquitin-dependent protein catabolic process	35	8	0.02202
GO:0046470	phosphatidylcholine metabolic process	23	6	0.02205
GO:0015908	fatty acid transport	15	4	0.02209
GO:0033314	mitotic DNA replication checkpoint	8	3	0.0221
GO:1902290	positive regulation of defense response to oomycetes	14	4	0.02261
GO:0032922	circadian regulation of gene expression	36	7	0.02414
GO:0009826	unidimensional cell growth	482	56	0.02491
GO:0006979	response to oxidative stress	774	71	0.0253
GO:0007015	actin filament organization	173	27	0.02725
GO:0000902	cell morphogenesis	667	78	0.02802
GO:0010212	response to ionizing radiation	41	7	0.02884
GO:0006949	syncytium formation	22	5	0.02911
GO:0043693	monoterpene biosynthetic process	9	3	0.03117
GO:0048358	mucilage pectin biosynthetic process	9	3	0.03117
GO:0043086	negative regulation of catalytic activity	75	13	0.03128
GO:0010345	suberin biosynthetic process	23	5	0.03478
GO:0051026	chiasma assembly	23	5	0.03478
GO:0010186	positive regulation of cellular defense response	4	2	0.03557
GO:0010246	rhamnogalacturonan I biosynthetic process	4	2	0.03557
GO:0000730	DNA recombinase assembly	4	2	0.03557
GO:0015790	UDP-xylose transport	4	2	0.03557
GO:1901599	(-)-pinoresinol biosynthetic process	4	2	0.03557
GO:0071461	cellular response to redox state	4	2	0.03557
GO:0042148	strand invasion	4	2	0.03557
GO:1901045	negative regulation of oviposition	4	2	0.03557
GO:0000914	phragmoplast assembly	4	2	0.03557
GO:0060772	leaf phyllotactic patterning	4	2	0.03557
GO:0043087	regulation of GTPase activity	40	4	0.0356
GO:0048359	mucilage metabolic process involved in seed coat development	33	9	0.03589
GO:0010411	xyloglucan metabolic process	56	9	0.03596
GO:0052325	cell wall pectin biosynthetic process	16	4	0.03609
GO:0019432	triglyceride biosynthetic process	31	6	0.03645
GO:0000724	double-strand break repair via homologous recombination	167	32	0.03732
GO:0010089	xylem development	59	11	0.03836
GO:0051017	actin filament bundle assembly	24	5	0.04108
GO:0009963	positive regulation of flavonoid biosynthetic process	18	6	0.04177
GO:0031110	regulation of microtubule polymerization or depolymerization	31	5	0.04187
GO:0009768	photosynthesis, light harvesting in photosystem I	32	6	0.04188
GO:0071277	cellular response to calcium ion	10	3	0.04188
GO:0006096	glycolytic process	114	15	0.04358
GO:1901141	regulation of lignin biosynthetic process	27	9	0.04397
GO:0030705	cytoskeleton-dependent intracellular transport	18	5	0.04418
GO:0010100	negative regulation of photomorphogenesis	17	4	0.04424
GO:0009698	phenylpropanoid metabolic process	287	65	0.04489
GO:0009556	microsporogenesis	41	7	0.04576
GO:1900426	positive regulation of defense response to bacterium	37	7	0.04773
GO:0006857	oligopeptide transport	51	7	0.04803

## Sheet: Fast2 vs Slow1
GO ID	GO term	Annotated gene number	Enriched gene number	P value
GO:0009834	plant-type secondary cell wall biogenesis	91	37	9.9e-17
GO:0080167	response to karrikin	189	47	3.4e-12
GO:0009768	photosynthesis, light harvesting in photosystem I	32	16	6.5e-10
GO:0009769	photosynthesis, light harvesting in photosystem II	15	10	2.7e-08
GO:0009416	response to light stimulus	1178	155	1.2e-07
GO:0052386	cell wall thickening	52	9	7.3e-07
GO:0010114	response to red light	67	22	1.3e-06
GO:0006267	pre-replicative complex assembly involved in nuclear cell cycle DNA replication	13	8	1.8e-06
GO:0051259	protein oligomerization	64	14	2.6e-06
GO:0007623	circadian rhythm	203	32	1.1e-05
GO:0000727	double-strand break repair via break-induced replication	16	8	1.4e-05
GO:0009753	response to jasmonic acid	294	45	2.7e-05
GO:0006949	syncytium formation	22	9	3e-05
GO:0009611	response to wounding	416	56	3.3e-05
GO:0009645	response to low light intensity stimulus	24	9	4.7e-05
GO:0009733	response to auxin	422	56	5.2e-05
GO:0006268	DNA unwinding involved in DNA replication	66	16	6.3e-05
GO:1902975	mitotic DNA replication initiation	7	5	6.7e-05
GO:0048544	recognition of pollen	180	29	7.2e-05
GO:0000160	phosphorelay signal transduction system	152	22	8.5e-05
GO:0016114	terpenoid biosynthetic process	200	40	9.6e-05
GO:0071281	cellular response to iron ion	20	8	0.0001
GO:0009800	cinnamic acid biosynthetic process	8	5	0.00017
GO:0009408	response to heat	523	67	0.00025
GO:0006952	defense response	2407	218	0.00025
GO:0080027	response to herbivore	23	8	0.00032
GO:0043693	monoterpene biosynthetic process	9	5	0.00035
GO:0009686	gibberellin biosynthetic process	38	10	0.00036
GO:0010218	response to far red light	52	14	0.00037
GO:0098542	defense response to other organism	1964	171	0.00047
GO:0055085	transmembrane transport	1501	132	0.00047
GO:0009736	cytokinin-activated signaling pathway	65	14	0.00053
GO:0030007	cellular potassium ion homeostasis	10	5	0.00065
GO:0071456	cellular response to hypoxia	289	40	0.00066
GO:0009409	response to cold	819	81	0.00067
GO:0006979	response to oxidative stress	774	83	0.00099
GO:0019745	pentacyclic triterpenoid biosynthetic process	16	6	0.00116
GO:0006457	protein folding	403	65	0.00118
GO:0009740	gibberellic acid mediated signaling pathway	78	15	0.00118
GO:0016998	cell wall macromolecule catabolic process	12	5	0.00177
GO:0006817	phosphate ion transport	76	8	0.00186
GO:0051085	chaperone mediated protein folding requiring cofactor	121	20	0.00192
GO:0010466	negative regulation of peptidase activity	8	6	0.00205
GO:1901347	negative regulation of secondary cell wall biogenesis	4	3	0.00206
GO:1901599	(-)-pinoresinol biosynthetic process	4	3	0.00206
GO:0010951	negative regulation of endopeptidase activity	4	3	0.00206
GO:0009414	response to water deprivation	688	86	0.00235
GO:0006021	inositol biosynthetic process	13	5	0.00269
GO:0006874	cellular calcium ion homeostasis	119	21	0.00284
GO:0006857	oligopeptide transport	51	10	0.00313
GO:0010417	glucuronoxylan biosynthetic process	14	5	0.0039
GO:0071483	cellular response to blue light	25	5	0.00482
GO:1903428	positive regulation of reactive oxygen species biosynthetic process	5	3	0.00482
GO:0009863	salicylic acid mediated signaling pathway	110	17	0.00513
GO:0009808	lignin metabolic process	169	25	0.00538
GO:0006730	one-carbon metabolic process	52	9	0.00552
GO:0006271	DNA strand elongation involved in DNA replication	24	6	0.00627
GO:0046713	borate transport	13	5	0.00627
GO:0009617	response to bacterium	1624	140	0.00635
GO:0071491	cellular response to red light	11	5	0.00668
GO:0051511	negative regulation of unidimensional cell growth	2	2	0.00669
GO:0034635	glutathione transport	2	2	0.00669
GO:0033306	phytol metabolic process	2	2	0.00669
GO:1901401	regulation of tetrapyrrole metabolic process	50	5	0.0067
GO:0046185	aldehyde catabolic process	64	5	0.00671
GO:0009644	response to high light intensity	92	16	0.00673
GO:0006970	response to osmotic stress	944	94	0.00689
GO:0010167	response to nitrate	22	6	0.00708
GO:0055114	oxidation-reduction process	1350	124	0.00719
GO:0009813	flavonoid biosynthetic process	106	14	0.00761
GO:0010345	suberin biosynthetic process	23	6	0.00893
GO:0009704	de-etiolation	23	6	0.00893
GO:0010037	response to carbon dioxide	28	6	0.00923
GO:0048867	stem cell fate determination	11	4	0.00924
GO:0080029	cellular response to boron-containing substance levels	11	4	0.00924
GO:0030001	metal ion transport	435	47	0.00949
GO:0061077	chaperone-mediated protein folding	182	31	0.00958
GO:0015706	nitrate transport	24	7	0.00978
GO:0010100	negative regulation of photomorphogenesis	17	5	0.00981
GO:0016311	dephosphorylation	311	25	0.01012
GO:0042026	protein refolding	114	17	0.01134
GO:0010143	cutin biosynthetic process	26	6	0.01268
GO:0008615	pyridoxine biosynthetic process	18	5	0.01268
GO:0010025	wax biosynthetic process	63	11	0.01284
GO:0031408	oxylipin biosynthetic process	55	10	0.01285
GO:0010117	photoprotection	12	4	0.01297
GO:0042335	cuticle development	43	9	0.01323
GO:0009627	systemic acquired resistance	84	12	0.01433
GO:0042843	D-xylose catabolic process	7	3	0.0149
GO:1901348	positive regulation of secondary cell wall biogenesis	7	3	0.0149
GO:0009823	cytokinin catabolic process	7	3	0.0149
GO:1990064	ground tissue pattern formation	7	3	0.0149
GO:0045490	pectin catabolic process	73	12	0.01494
GO:0006032	chitin catabolic process	19	5	0.01608
GO:0010187	negative regulation of seed germination	57	10	0.01637
GO:0006869	lipid transport	140	21	0.0165
GO:0010152	pollen maturation	26	6	0.0165
GO:0009649	entrainment of circadian clock	20	5	0.01753
GO:0050821	protein stabilization	50	9	0.01894
GO:0048457	floral whorl morphogenesis	3	2	0.01899
GO:0051513	regulation of monopolar cell growth	3	2	0.01899
GO:0019593	mannitol biosynthetic process	3	2	0.01899
GO:0046274	lignin catabolic process	3	2	0.01899
GO:0009269	response to desiccation	42	8	0.01905
GO:0009867	jasmonic acid mediated signaling pathway	166	20	0.01974
GO:0034976	response to endoplasmic reticulum stress	194	14	0.02213
GO:0043447	alkane biosynthetic process	8	3	0.02241
GO:0010262	somatic embryogenesis	8	3	0.02241
GO:0019632	shikimate metabolic process	14	4	0.023
GO:0010597	green leaf volatile biosynthetic process	14	4	0.023
GO:0009693	ethylene biosynthetic process	38	7	0.02347
GO:0006833	water transport	70	12	0.02394
GO:0015995	chlorophyll biosynthetic process	100	13	0.02547
GO:0006270	DNA replication initiation	36	11	0.02736
GO:0009625	response to insect	74	11	0.02754
GO:0034440	lipid oxidation	148	11	0.02788
GO:0009828	plant-type cell wall loosening	45	8	0.02803
GO:0071446	cellular response to salicylic acid stimulus	125	21	0.02901
GO:0009767	photosynthetic electron transport chain	66	10	0.02962
GO:0042823	pyridoxal phosphate biosynthetic process	22	5	0.02969
GO:0009819	drought recovery	22	5	0.02969
GO:0010374	stomatal complex development	74	9	0.03157
GO:0010161	red light signaling pathway	9	3	0.0316
GO:0040009	regulation of growth rate	9	3	0.0316
GO:0019310	inositol catabolic process	9	3	0.0316
GO:0009395	phospholipid catabolic process	35	7	0.03216
GO:0009790	embryo development	1069	69	0.03244
GO:0051131	chaperone-mediated protein complex assembly	38	7	0.03248
GO:0010268	brassinosteroid homeostasis	23	5	0.03546
GO:0046246	terpene biosynthetic process	41	10	0.03576
GO:0006722	triterpenoid metabolic process	32	9	0.03577
GO:0051592	response to calcium ion	27	5	0.03589
GO:2000122	negative regulation of stomatal complex development	4	2	0.03592
GO:0046208	spermine catabolic process	4	2	0.03592
GO:0080006	internode patterning	4	2	0.03592
GO:0009915	phloem sucrose loading	4	2	0.03592
GO:0071490	cellular response to far red light	4	2	0.03592
GO:0071492	cellular response to UV-A	4	2	0.03592
GO:0036228	protein targeting to nuclear inner membrane	4	2	0.03592
GO:1901045	negative regulation of oviposition	4	2	0.03592
GO:0042631	cellular response to water deprivation	92	13	0.03656
GO:0010315	auxin efflux	16	4	0.03669
GO:0042128	nitrate assimilation	48	8	0.03957
GO:0009266	response to temperature stimulus	1245	137	0.04008
GO:0009833	plant-type primary cell wall biogenesis	57	9	0.04089
GO:0010088	phloem development	24	5	0.04187
GO:1901430	positive regulation of syringal lignin biosynthetic process	10	3	0.04244
GO:0007076	mitotic chromosome condensation	10	3	0.04244
GO:0019722	calcium-mediated signaling	58	9	0.04503
GO:0009423	chorismate biosynthetic process	25	5	0.04893
GO:0005975	carbohydrate metabolic process	1615	155	0.04907

## Sheet: Fast2 vs Slow2
GO ID	GO term	Annotated gene number	Enriched gene number	P value
GO:0009834	plant-type secondary cell wall biogenesis	91	25	2.6e-11
GO:0080167	response to karrikin	189	32	1.2e-07
GO:0051259	protein oligomerization	64	13	1.3e-07
GO:0009408	response to heat	523	65	7e-06
GO:0009768	photosynthesis, light harvesting in photosystem I	32	10	1.2e-05
GO:0055085	transmembrane transport	1501	111	2e-05
GO:0000727	double-strand break repair via break-induced replication	16	7	2e-05
GO:0006457	protein folding	403	58	2.1e-05
GO:0009800	cinnamic acid biosynthetic process	8	5	3.8e-05
GO:0006267	pre-replicative complex assembly involved in nuclear cell cycle DNA replication	13	6	5.7e-05
GO:0050821	protein stabilization	50	11	0.00016
GO:0009416	response to light stimulus	1178	108	0.00016
GO:0010345	suberin biosynthetic process	23	7	0.0003
GO:1902975	mitotic DNA replication initiation	7	4	0.0004
GO:0009823	cytokinin catabolic process	7	4	0.0004
GO:0052386	cell wall thickening	52	7	0.00044
GO:0006869	lipid transport	140	22	0.00058
GO:0006952	defense response	2407	157	0.00059
GO:0006880	intracellular sequestering of iron ion	8	4	0.00076
GO:0043447	alkane biosynthetic process	8	4	0.00076
GO:0030497	fatty acid elongation	51	10	0.00083
GO:0010466	negative regulation of peptidase activity	8	4	0.00084
GO:1901599	(-)-pinoresinol biosynthetic process	4	3	0.00084
GO:0000186	activation of MAPKK activity	14	5	0.00101
GO:0032922	circadian regulation of gene expression	36	8	0.00116
GO:0045490	pectin catabolic process	73	12	0.00135
GO:0009625	response to insect	74	12	0.00139
GO:0009769	photosynthesis, light harvesting in photosystem II	15	5	0.00144
GO:0010167	response to nitrate	22	6	0.00156
GO:0055114	oxidation-reduction process	1350	100	0.00157
GO:0007623	circadian rhythm	203	24	0.00157
GO:0006268	DNA unwinding involved in DNA replication	66	11	0.00188
GO:0080027	response to herbivore	23	6	0.002
GO:1901430	positive regulation of syringal lignin biosynthetic process	10	4	0.00208
GO:0034605	cellular response to heat	114	15	0.00236
GO:2001295	malonyl-CoA biosynthetic process	41	8	0.00279
GO:0010072	primary shoot apical meristem specification	51	9	0.00319
GO:0061077	chaperone-mediated protein folding	182	25	0.00326
GO:0015995	chlorophyll biosynthetic process	100	13	0.00337
GO:0042026	protein refolding	114	15	0.00362
GO:0033306	phytol metabolic process	2	2	0.00365
GO:0009827	plant-type cell wall modification	90	15	0.00384
GO:0009753	response to jasmonic acid	294	24	0.00393
GO:0009735	response to cytokinin	136	18	0.00423
GO:0009611	response to wounding	416	39	0.00454
GO:0042335	cuticle development	43	9	0.00514
GO:0031408	oxylipin biosynthetic process	55	9	0.00538
GO:0016114	terpenoid biosynthetic process	200	34	0.00545
GO:0042542	response to hydrogen peroxide	131	15	0.00555
GO:0071281	cellular response to iron ion	20	5	0.00579
GO:0071555	cell wall organization	283	35	0.00591
GO:0006021	inositol biosynthetic process	13	4	0.00612
GO:0051085	chaperone mediated protein folding requiring cofactor	121	15	0.00634
GO:1990064	ground tissue pattern formation	7	3	0.00641
GO:0009892	negative regulation of metabolic process	1005	53	0.00654
GO:0009813	flavonoid biosynthetic process	106	16	0.00678
GO:0051131	chaperone-mediated protein complex assembly	38	7	0.00703
GO:0042128	nitrate assimilation	48	8	0.00758
GO:0010417	glucuronoxylan biosynthetic process	14	4	0.00816
GO:0006270	DNA replication initiation	36	10	0.00879
GO:0006833	water transport	70	10	0.00954
GO:0046470	phosphatidylcholine metabolic process	23	5	0.00979
GO:0015908	fatty acid transport	15	4	0.00979
GO:0009715	chalcone biosynthetic process	3	2	0.01051
GO:0016099	monoterpenoid biosynthetic process	3	2	0.01051
GO:0031540	regulation of anthocyanin biosynthetic process	22	5	0.01058
GO:0009831	plant-type cell wall modification involved in multidimensional cell growth	15	4	0.0106
GO:0009704	de-etiolation	23	5	0.01081
GO:0009414	response to water deprivation	688	57	0.01183
GO:0048364	root development	920	72	0.01189
GO:0010286	heat acclimation	110	13	0.01213
GO:0016123	xanthophyll biosynthetic process	16	4	0.01347
GO:0000076	DNA replication checkpoint	17	4	0.01404
GO:0043693	monoterpene biosynthetic process	9	3	0.01405
GO:0010623	developmental programmed cell death	9	3	0.01405
GO:0015706	nitrate transport	24	5	0.01676
GO:0010030	positive regulation of seed germination	45	7	0.01754
GO:0010114	response to red light	67	10	0.01861
GO:0009651	response to salt stress	829	59	0.01868
GO:0007076	mitotic chromosome condensation	10	3	0.01918
GO:0046246	terpene biosynthetic process	41	8	0.02009
GO:1901045	negative regulation of oviposition	4	2	0.02018
GO:0071490	cellular response to far red light	4	2	0.02018
GO:0071492	cellular response to UV-A	4	2	0.02018
GO:0009830	cell wall modification involved in abscission	4	2	0.02018
GO:0046208	spermine catabolic process	4	2	0.02018
GO:0010143	cutin biosynthetic process	26	5	0.02054
GO:0009409	response to cold	819	65	0.02168
GO:0030187	melatonin biosynthetic process	19	4	0.02483
GO:0006032	chitin catabolic process	19	4	0.02483
GO:0048765	root hair cell differentiation	176	12	0.02491
GO:0016106	sesquiterpenoid biosynthetic process	61	12	0.02496
GO:0042853	L-alanine catabolic process	11	3	0.02521
GO:0006979	response to oxidative stress	774	61	0.02534
GO:0034440	lipid oxidation	148	8	0.02858
GO:0006970	response to osmotic stress	944	72	0.02871
GO:0071456	cellular response to hypoxia	289	26	0.03098
GO:0009627	systemic acquired resistance	84	9	0.03173
GO:0009688	abscisic acid biosynthetic process	43	7	0.03202
GO:0010117	photoprotection	12	3	0.03213
GO:0030026	cellular manganese ion homeostasis	12	3	0.03213
GO:0009663	plasmodesma organization	12	3	0.03213
GO:0016131	brassinosteroid metabolic process	33	5	0.03224
GO:0071483	cellular response to blue light	25	4	0.03226
GO:1902289	negative regulation of defense response to oomycetes	5	2	0.03229
GO:0018874	benzoate metabolic process	5	2	0.03229
GO:0010215	cellulose microfibril organization	21	4	0.03486
GO:0034620	cellular response to unfolded protein	143	15	0.03629
GO:0019432	triglyceride biosynthetic process	31	5	0.03668
GO:0009649	entrainment of circadian clock	20	4	0.0399
GO:0016121	carotene catabolic process	13	3	0.03994
GO:0010222	stem vascular tissue pattern formation	13	3	0.03994
GO:0015840	urea transport	13	3	0.03994
GO:0042545	cell wall modification	187	28	0.04186
GO:0009733	response to auxin	422	37	0.04415
GO:0042546	cell wall biogenesis	315	42	0.04426
GO:0009644	response to high light intensity	92	12	0.04444
GO:0016311	dephosphorylation	311	18	0.04546
GO:0009908	flower development	665	41	0.04609
GO:0080051	cutin transport	6	2	0.04652
GO:0034337	RNA folding	6	2	0.04652
GO:1900366	negative regulation of defense response to insect	6	2	0.04652
GO:0006556	S-adenosylmethionine biosynthetic process	6	2	0.04652
GO:0043111	replication fork arrest	6	2	0.04652
GO:0010390	histone monoubiquitination	6	2	0.04652
GO:0072334	UDP-galactose transmembrane transport	6	2	0.04652
GO:0010268	brassinosteroid homeostasis	23	4	0.04691
GO:0010588	cotyledon vascular tissue pattern formation	23	4	0.04691
GO:0010597	green leaf volatile biosynthetic process	14	3	0.04861
