# Supplementary material for: Comparative Transcriptome Analysis Reveals Candidate Genes and Pathways for Potential Branch Growth in Elm (Ulmus pumila) Cultivars
Source: Biology (Basel). 2022 May 6;11(5):711. doi: 10.3390/biology11050711 (PMC9139171; doi:10.3390/biology11050711)
Supplement: Supplementary file 1 [file biology-11-00711-s001.zip › biology-1691440-supplementary/Supplementary Files/Table S3.xlsx]

## Sheet: Fast1 vs Slow1
Term	Sample number	Background number	P-value
Phenylpropanoid biosynthesis	60	219	1.26807e-11
Flavonoid biosynthesis	25	48	6.02143e-10
Stilbenoid, diarylheptanoid and gingerol biosynthesis	16	35	2.82933e-06
Photosynthesis - antenna proteins	10	25	0.00049057
DNA replication	18	74	0.000661817
Starch and sucrose metabolism	43	282	0.00246842
Diterpenoid biosynthesis	8	22	0.00289102
Linoleic acid metabolism	9	29	0.00387033
Amino sugar and nucleotide sugar metabolism	36	234	0.00468273
Plant hormone signal transduction	34	218	0.00488875
Phenylalanine metabolism	17	84	0.00490157
Phenylalanine, tyrosine and tryptophan biosynthesis	16	78	0.00558122
Monoterpenoid biosynthesis	5	11	0.00874534
Ubiquinone and other terpenoid-quinone biosynthesis	13	66	0.0154872
Nitrogen metabolism	13	67	0.0170978
Photosynthesis	10	48	0.0234381
Flavone and flavonol biosynthesis	3	5	0.0248985
Cysteine and methionine metabolism	25	179	0.0410548
Cyanoamino acid metabolism	15	94	0.0429832

## Sheet: Fast1 vs Slow2
Term	Sample number	Background number	P-value
Flavonoid biosynthesis	23	48	3.52093e-11
Phenylpropanoid biosynthesis	43	219	9.28314e-09
Stilbenoid, diarylheptanoid and gingerol biosynthesis	13	35	6.40912e-06
DNA replication	17	74	5.46091e-05
Phenylalanine metabolism	18	84	7.2829e-05
Ubiquinone and other terpenoid-quinone biosynthesis	13	66	0.00139586
Linoleic acid metabolism	8	29	0.00196962
Phenylalanine, tyrosine and tryptophan biosynthesis	14	78	0.00201582
Photosynthesis	10	48	0.0034033
Monoterpenoid biosynthesis	4	11	0.0127932
Galactose metabolism	17	132	0.0142752
Isoquinoline alkaloid biosynthesis	8	47	0.0226381
Diterpenoid biosynthesis	5	22	0.0262124
Fatty acid biosynthesis	13	101	0.0297797
Glycerophospholipid metabolism	16	139	0.0390385
Ether lipid metabolism	7	44	0.0421726
Phagosome	19	176	0.0435586

## Sheet: Fast2 vs Slow1
Term	Sample number	Background number	P-value
Phenylpropanoid biosynthesis	46	219	6.82558e-09
Photosynthesis - antenna proteins	12	25	4.42052e-06
Plant hormone signal transduction	36	218	3.51957e-05
Diterpenoid biosynthesis	9	22	0.000184918
DNA replication	15	74	0.0011603
Nitrogen metabolism	14	67	0.00130214
Flavonoid biosynthesis	11	48	0.00224658
Phenylalanine metabolism	15	84	0.00342182
Monoterpenoid biosynthesis	5	11	0.00370646
Cyanoamino acid metabolism	16	94	0.00386853
Starch and sucrose metabolism	35	282	0.00454473
Ubiquinone and other terpenoid-quinone biosynthesis	12	66	0.00741271
Cutin, suberine and wax biosynthesis	6	21	0.00938008
ABC transporters	11	64	0.0143029
Carbon fixation in photosynthetic organisms	21	160	0.01461
Galactose metabolism	18	132	0.016555
Stilbenoid, diarylheptanoid and gingerol biosynthesis	7	35	0.0246434
Linoleic acid metabolism	6	29	0.0320968
Photosynthesis	8	48	0.0390234
Protein processing in endoplasmic reticulum	46	462	0.0399835
Phenylalanine, tyrosine and tryptophan biosynthesis	11	78	0.0445075

## Sheet: Fast2 vs Slow2
Term	Sample number	Background number	P-value
Flavonoid biosynthesis	11	48	0.000172884
Photosynthesis - antenna proteins	8	25	0.000201396
Cutin, suberine and wax biosynthesis	7	21	0.000412489
Phenylpropanoid biosynthesis	25	219	0.000753684
Galactose metabolism	17	132	0.00161574
Protein processing in endoplasmic reticulum	41	462	0.00218971
Photosynthesis	9	48	0.00227384
DNA replication	11	74	0.00395266
Monoterpenoid biosynthesis	4	11	0.00591607
Fatty acid elongation	7	41	0.0105747
Diterpenoid biosynthesis	5	22	0.0109586
ABC transporters	9	64	0.0119059
Carbon fixation in photosynthetic organisms	16	160	0.0186245
Carotenoid biosynthesis	7	48	0.0214601
Glycerophospholipid metabolism	14	139	0.0253107
Linoleic acid metabolism	5	29	0.0281859
Fatty acid biosynthesis	11	101	0.028321
Zeatin biosynthesis	4	21	0.0366077
Nitrogen metabolism	8	67	0.0374715
