# Supplementary material for: Comparative Transcriptome Analysis Reveals Candidate Genes and Pathways for Potential Branch Growth in Elm (Ulmus pumila) Cultivars
Source: Biology (Basel). 2022 May 6;11(5):711. doi: 10.3390/biology11050711 (PMC9139171; doi:10.3390/biology11050711)
Supplement: Supplementary file 1 [file biology-11-00711-s001.zip › biology-1691440-supplementary/Supplementary Files/Table S4.xlsx]

## Sheet: Sheet1
Table S5 Information of the qRT–PCR primers.
Unigene name	Primer information
Cluster-14363.8722	F	CACCGACAGAGCGAGATTGATG
	R	CCACCTCCTCCACCTCAACTAA
Cluster_14363.17023	F	CGTCTTCAAAGCCGATCTTCC
	R	CGTGTCTCCAGCATCTTCCTT
Cluster_14363.17552	F	TCTCTTCGTTGCGGTCGTTCT
	R	GTTGCGGTGGTTCAGGTCATC
Cluster_14363.18534	F	TGAAAGAAGGGACGAGATGGAAT
	R	CAACAGCCAGATTAGCAACTCAA
Cluster_14363.18706	F	TGGTCCTGGCTCTTTCCTTTC
	R	GGAGTGATTGAGAACGGAGTAACT
Cluster_14363.19711	F	GAAGTCCTCCAAGTGCTGTGTA
	R	CGTTACTGATGGTGAGCGGATT
Cluster_14363.18394	F	GCTAGTGGGTTCTTGCTGGAA
	R	CCTTGGCAGTGATTGGTGATG
Cluster-14363.26992	F	TGGTAAGCGAGTACCGAAAG
	R	CAGTGGTCACACCATTGCTA
Cluster-14363.17413	F	CTCTTCTCCCTCTTTCCCACA
	R	CTCTACGACGAGACGGGTTT
Cluster-14363.16741	F	GCTCCAATCGTGACAAATCC
	R	CTCCACCATTACCATGAAGAAG
Cluster-15866.0	F	TCATAAACCGCCTTGTCTCG
	R	ACGCAGGTAAGCAGTAGCAT
Cluster-14363.13132	F	TGTTTCCACCCACTCATTCA
	R	TCTTCACCTCCAACCACAAA
Cluster-14363.17155	F	TGTGGCCAAAGCTACTAAGG
	R	GCATTCATAGCACCAGCTTT
Cluster-14363.8812	F	CCCACTAAGCTTGTGTTGCT
	R	GGGGTGTTTTTGAGGAGATT
Cluster-14363.13842	F	TCCTGGTGCATCCTCATAAT
	R	ATCTCATGGATGTTGGGAGA
Cluster-14363.14397	F	ACATCCCAATCCACCTCG
	R	CACAAACTCCCTGCTCCC
